# Supplementary material for: (4R,7S)-2-Amino-4-(3,4-dimeth­oxy­phen­yl)-5-oxo-7-phenyl-5,6,7,8-tetra­hydro-4H-chromene-3-carbonitrile monohydrate
Source: Acta Crystallogr Sect E Struct Rep Online. 2012 Jan 14;68(Pt 2):o409–10. doi: 10.1107/S1600536811056285 (PMC3275081; doi:10.1107/S1600536811056285)
Supplement: Supplementary file 1 [file e-68-0o409-sup1.cif]

##############################################################################
#                                                                            #
# This CIF contains the data in a paper accepted for publication in          #
# Acta Crystallographica Section E. It conforms to the requirements of       #
# Notes for Authors for Acta Crystallographica Section E, and has been       #
# peer reviewed under the auspices of the IUCr Commission on Journals.       #
#                                                                            #
# Full details of the Crystallographic Information File format               #
# are given in the paper "The Crystallographic Information File (CIF):       #
# a New Standard Archive File for Crystallography" by S. R. Hall, F. H.      #
# Allen and I. D. Brown [Acta Cryst. (1991), A47, 655-685].                  #
#                                                                            #
# The current version of the core CIF dictionary is obtainable from          #
# ftp://ftp.iucr.org/pub/cif_core.dic.                                       #
#                                                                            #
# Software is freely available for graphical display of the structure(s)     #
# in this CIF. For information consult the CIF software page                 #
# http://www.iucr.org/resources/cif/software.                                #
#                                                                            #
# This file may be used for bona fide research purposes within the           #
# scientific community so long as proper attribution is given to the journal # 
# article from which it was obtained.                                        #
#                                                                            #
##############################################################################
data_I
_audit_creation_method     SHELXL-97
_chemical_name_systematic
;
(4<i>R</i>,7<i>S</i>)-2-Amino-4-(3,4-dimethoxyphenyl)-5-oxo-7-phenyl-
5,6,7,8-tetrahydro-4<i>H</i>-chromene-3-carbonitrile monohydrate
;
_chemical_name_common     ?
_chemical_formula_moiety     'C24 H22 N2 O4, H2 O'
_chemical_formula_sum     'C24 H24 N2 O5'
_chemical_formula_iupac     'C24 H22 N2 O4, H2 O'
_chemical_formula_weight     420.45
_chemical_melting_point     ?
_symmetry_cell_setting     monoclinic
_symmetry_space_group_name_H-M     'C 2/c'
_symmetry_space_group_name_Hall     '-C 2yc'
loop_
    _symmetry_equiv_pos_as_xyz
    'x, y, z'
    '-x, y, -z+1/2'
    'x+1/2, y+1/2, z'
    '-x+1/2, y+1/2, -z+1/2'
    '-x, -y, -z'
    'x, -y, z-1/2'
    '-x+1/2, -y+1/2, -z'
    'x+1/2, -y+1/2, z-1/2'
_cell_length_a     29.008(16)
_cell_length_b     16.146(8)
_cell_length_c     12.068(6)
_cell_angle_alpha     90.00
_cell_angle_beta     110.486(9)
_cell_angle_gamma     90.00
_cell_volume     5295(5)
_cell_formula_units_Z     8
_cell_measurement_reflns_used     2449
_cell_measurement_theta_min     2.51
_cell_measurement_theta_max     21.92
_cell_measurement_temperature     291(2)
_exptl_crystal_description     block
_exptl_crystal_colour     colorless
_exptl_crystal_size_max     0.38
_exptl_crystal_size_mid     0.32
_exptl_crystal_size_min     0.24
_exptl_crystal_density_diffrn     1.055
_exptl_crystal_density_meas     ?
_exptl_crystal_density_method     'not measured'
_exptl_crystal_F_000     1776
_exptl_absorpt_coefficient_mu     0.074
_exptl_absorpt_correction_type     multi-scan
_exptl_absorpt_process_details     '(SADABS; Bruker, 2000)'
_exptl_absorpt_correction_T_min     0.9723
_exptl_absorpt_correction_T_max     0.9824
_exptl_special_details
;
Least-squares planes (<i>x</i>,<i>y</i>,<i>z</i> in crystal coordinates) and
deviations from them (* indicates atom used to define plane)
18.7999 (0.0253) <i>x</i> + 6.0274 (0.0140) <i>y</i> + 4.7668 (0.0109) <i>z</i>
= 7.5153 (0.0082)
* 0.0227 (0.0013) C4 * -0.0288 (0.0015) C5 * 0.0178 (0.0011) C6 * -0.0068
(0.0011) C8 * -0.0049 (0.0014) C9
Rms deviation of fitted atoms = 0.0186
- 0.7360 (0.0244) <i>x</i> + 15.4410 (0.0094) <i>y</i> - 3.1844 (0.0102)
<i>z</i> = 8.2455 (0.0098)
Angle to previous plane (with approximate e.s.d.) = 81.53 (8)
* 0.0000 (0.0014) C10 * 0.0000 (0.0014) C11 * 0.0000 (0.0015) C12 * 0.0000
(0.0015) C13 * 0.0000 (0.0015) C14 * 0.0000 (0.0015) C15
Rms deviation of fitted atoms = 0.0000
6.5144 (0.0251) <i>x</i> + 11.2780 (0.0120) <i>y</i> - 8.6296 (0.0089) <i>z</i>
= 7.8493 (0.0106)
Angle to previous plane (with approximate e.s.d.) = 30.67 (9)
* 0.0000 (0.0015) C18 * 0.0000 (0.0015) C19 * 0.0000 (0.0015) C20 * 0.0000
(0.0015) C21 * 0.0000 (0.0015) C22 * 0.0000 (0.0016) C23
Rms deviation of fitted atoms = 0.0000
;
_diffrn_ambient_temperature     291(2)
_diffrn_radiation_type     'MoK\a'
_diffrn_radiation_wavelength     0.71073
_diffrn_radiation_source     'sealed tube'
_diffrn_radiation_monochromator     'graphite'
_diffrn_measurement_device_type     'Bruker SMART APEX CCD'
_diffrn_measurement_method     '\f and \w scans'
_diffrn_detector_area_resol_mean     ?
_diffrn_reflns_number     14295
_diffrn_reflns_av_R_equivalents     0.0414
_diffrn_reflns_av_sigmaI/netI     0.0685
_diffrn_reflns_theta_min     1.47
_diffrn_reflns_theta_max     26.00
_diffrn_reflns_theta_full     26.00
_diffrn_measured_fraction_theta_max     1.000
_diffrn_measured_fraction_theta_full     1.000
_diffrn_reflns_limit_h_min     -35
_diffrn_reflns_limit_h_max     28
_diffrn_reflns_limit_k_min     -16
_diffrn_reflns_limit_k_max     19
_diffrn_reflns_limit_l_min     -14
_diffrn_reflns_limit_l_max     14
_diffrn_standards_number     ?
_diffrn_standards_interval_count     ?
_diffrn_standards_interval_time     ?
_diffrn_standards_decay_%     ?
_refine_special_details
;
Refinement of <i>F</i>^2^ against ALL reflections. The weighted <i>R</i>-factor
<i>wR</i> and goodness of fit <i>S</i> are based on <i>F</i>^2^, conventional
<i>R</i>-factors <i>R</i> are based on <i>F</i>, with <i>F</i> set to zero for
negative <i>F</i>^2^. The threshold expression of <i>F</i>^2^ >
\s(<i>F</i>^2^) is used only for calculating <i>R</i>-factors(gt) <i>etc</i>.
and is not relevant to the choice of reflections for refinement.
<i>R</i>-factors based on <i>F</i>^2^ are statistically about twice as large
as those based on <i>F</i>, and <i>R</i>- factors based on ALL data will be
even larger.
;
_reflns_number_total     5212
_reflns_number_gt     3266
_reflns_threshold_expression     I>2sigma(I)
_refine_ls_structure_factor_coef     Fsqd
_refine_ls_matrix_type     full
_refine_ls_R_factor_all     0.0896
_refine_ls_R_factor_gt     0.0584
_refine_ls_wR_factor_gt     0.1250
_refine_ls_wR_factor_ref     0.1316
_refine_ls_goodness_of_fit_ref     1.002
_refine_ls_restrained_S_all     1.002
_refine_ls_number_reflns     5212
_refine_ls_number_parameters     305
_refine_ls_number_restraints     0
_refine_ls_hydrogen_treatment     constr
_refine_ls_weighting_scheme     calc
_refine_ls_weighting_details
         'calc w=1/[\s^2^(Fo^2^)+(0.0629P)^2^+0.0000P] where P=(Fo^2^+2Fc^2^)/3'
_atom_sites_solution_hydrogens     geom
_atom_sites_solution_primary     direct
_atom_sites_solution_secondary     difmap
_refine_ls_shift/su_max     0.000
_refine_ls_shift/su_mean     0.000
_refine_diff_density_max     0.163
_refine_diff_density_min     -0.150
_refine_ls_extinction_method     none
_refine_ls_extinction_coef     ?
loop_
    _atom_type_symbol
    _atom_type_description
    _atom_type_scat_dispersion_real
    _atom_type_scat_dispersion_imag
    _atom_type_scat_source
    'C' 'C' 0.0033 0.0016
                         'International Tables Vol C Tables 4.2.6.8 and 6.1.1.4'
    'H' 'H' 0.0000 0.0000
                         'International Tables Vol C Tables 4.2.6.8 and 6.1.1.4'
    'N' 'N' 0.0061 0.0033
                         'International Tables Vol C Tables 4.2.6.8 and 6.1.1.4'
    'O' 'O' 0.0106 0.0060
                         'International Tables Vol C Tables 4.2.6.8 and 6.1.1.4'
_computing_data_collection     'SMART (Bruker, 2000)'
_computing_cell_refinement     'SAINT (Bruker, 2000)'
_computing_data_reduction     'SAINT (Bruker, 2000)'
_computing_structure_solution     'SHELXTL (Sheldrick, 2008)'
_computing_structure_refinement     'SHELXTL (Sheldrick, 2008)'
_computing_molecular_graphics     'SHELXTL (Sheldrick, 2008)'
_computing_publication_material     'SHELXTL (Sheldrick, 2008)'
loop_
    _atom_site_type_symbol
    _atom_site_label
    _atom_site_fract_x
    _atom_site_fract_y
    _atom_site_fract_z
    _atom_site_U_iso_or_equiv
    _atom_site_adp_type
    _atom_site_calc_flag
    _atom_site_refinement_flags
    _atom_site_occupancy
    _atom_site_symmetry_multiplicity
    _atom_site_disorder_assembly
    _atom_site_disorder_group
    C C1 0.21676(7) 0.42190(12) 0.10641(17) 0.0398(4) Uani d . 1 1 . .
    C C2 0.23258(7) 0.43944(11) 0.01610(16) 0.0384(4) Uani d . 1 1 . .
    C C3 0.23849(7) 0.52781(11) -0.02193(17) 0.0380(4) Uani d . 1 1 . .
    H H3A 0.2253 0.5299 -0.1086 0.046 Uiso calc R 1 1 . .
    C C4 0.20768(7) 0.58404(12) 0.02376(16) 0.0363(4) Uani d . 1 1 . .
    C C5 0.19297(7) 0.66544(12) -0.03195(18) 0.0426(5) Uani d . 1 1 . .
    C C6 0.16490(8) 0.72255(13) 0.01636(17) 0.0467(5) Uani d . 1 1 . .
    H H6A 0.1315 0.7258 -0.0399 0.056 Uiso calc R 1 1 . .
    H H6B 0.1793 0.7773 0.0216 0.056 Uiso calc R 1 1 . .
    C C7 0.16233(7) 0.70135(12) 0.13490(18) 0.0432(5) Uani d . 1 1 . .
    H H7A 0.1946 0.7191 0.1892 0.052 Uiso calc R 1 1 . .
    C C8 0.16176(8) 0.61261(13) 0.16256(19) 0.0480(5) Uani d . 1 1 . .
    H H8A 0.1280 0.5929 0.1333 0.058 Uiso calc R 1 1 . .
    H H8B 0.1744 0.6055 0.2478 0.058 Uiso calc R 1 1 . .
    C C9 0.19168(7) 0.56133(12) 0.10981(16) 0.0378(4) Uani d . 1 1 . .
    C C10 0.29243(7) 0.55177(11) 0.01855(18) 0.0396(4) Uani d . 1 1 . .
    C C11 0.31728(7) 0.57684(13) 0.13438(17) 0.0443(5) Uani d . 1 1 . .
    H H11A 0.3000 0.5865 0.1850 0.053 Uiso calc R 1 1 . .
    C C12 0.36802(8) 0.58754(13) 0.17454(19) 0.0473(5) Uani d . 1 1 . .
    C C13 0.39391(8) 0.57317(13) 0.0989(2) 0.0505(5) Uani d . 1 1 . .
    C C14 0.36906(8) 0.54809(14) -0.0170(2) 0.0544(6) Uani d . 1 1 . .
    H H14A 0.3864 0.5385 -0.0676 0.065 Uiso calc R 1 1 . .
    C C15 0.31832(8) 0.53739(13) -0.05712(19) 0.0484(5) Uani d . 1 1 . .
    H H15A 0.3017 0.5206 -0.1346 0.058 Uiso calc R 1 1 . .
    C C16 0.37141(7) 0.65844(12) 0.35114(17) 0.0418(5) Uani d . 1 1 . .
    H H16A 0.3953 0.6784 0.4234 0.063 Uiso calc R 1 1 . .
    H H16B 0.3489 0.6218 0.3691 0.063 Uiso calc R 1 1 . .
    H H16C 0.3536 0.7044 0.3056 0.063 Uiso calc R 1 1 . .
    C C17 0.47282(7) 0.55420(13) 0.08253(18) 0.0442(5) Uani d . 1 1 . .
    H H17A 0.5070 0.5570 0.1308 0.066 Uiso calc R 1 1 . .
    H H17B 0.4667 0.5891 0.0145 0.066 Uiso calc R 1 1 . .
    H H17C 0.4643 0.4981 0.0574 0.066 Uiso calc R 1 1 . .
    C C18 0.12798(8) 0.75372(13) 0.17207(18) 0.0465(5) Uani d . 1 1 . .
    C C19 0.15023(8) 0.80989(13) 0.26227(18) 0.0444(5) Uani d . 1 1 . .
    H H19A 0.1843 0.8140 0.2934 0.053 Uiso calc R 1 1 . .
    C C20 0.12148(7) 0.85989(12) 0.30591(19) 0.0453(5) Uani d . 1 1 . .
    H H20A 0.1364 0.8975 0.3663 0.054 Uiso calc R 1 1 . .
    C C21 0.07048(7) 0.85373(12) 0.25936(17) 0.0425(5) Uani d . 1 1 . .
    H H21C 0.0512 0.8872 0.2886 0.051 Uiso calc R 1 1 . .
    C C22 0.04824(8) 0.79756(12) 0.16916(18) 0.0448(5) Uani d . 1 1 . .
    H H22A 0.0141 0.7934 0.1380 0.054 Uiso calc R 1 1 . .
    C C23 0.07698(7) 0.74756(12) 0.12551(18) 0.0459(5) Uani d . 1 1 . .
    H H23A 0.0621 0.7100 0.0652 0.055 Uiso calc R 1 1 . .
    C C24 0.24929(7) 0.37408(12) -0.03676(18) 0.0424(5) Uani d . 1 1 . .
    N N1 0.21337(6) 0.34897(10) 0.15312(15) 0.0438(4) Uani d . 1 1 . .
    H H1A 0.2221 0.3049 0.1256 0.053 Uiso d R 1 1 . .
    H H1B 0.2025 0.3455 0.2108 0.053 Uiso d R 1 1 . .
    N N2 0.26326(6) 0.32244(10) -0.08241(14) 0.0418(4) Uani d . 1 1 . .
    O O1 0.20008(5) 0.48364(8) 0.16179(11) 0.0403(3) Uani d . 1 1 . .
    O O2 0.20311(5) 0.68522(9) -0.11773(12) 0.0473(4) Uani d . 1 1 . .
    O O3 0.39552(5) 0.61541(9) 0.28562(13) 0.0495(4) Uani d . 1 1 . .
    O O4 0.44392(5) 0.58132(9) 0.14876(12) 0.0461(4) Uani d . 1 1 . .
    O O1W 1.0000 0.7117(3) 0.7500 0.0600(13) Uani d SP 0.50 2 . .
    H H1X 1.0148 0.6920 0.7062 0.072 Uiso d PR 0.25 1 . .
    H H1Y 0.9771 0.7439 0.7095 0.072 Uiso d PR 0.25 1 . .
    O O2W 0.0778(2) 0.4029(3) 0.9183(5) 0.0473(14) Uani d P 0.25 1 . .
    H H2X 0.0654 0.3666 0.8652 0.057 Uiso d PR 0.25 1 . .
    H H2Y 0.1088 0.4040 0.9360 0.057 Uiso d PR 0.25 1 . .
    O O3W 0.0547(2) 0.5322(3) 0.9458(5) 0.0514(15) Uani d P 0.25 1 . .
    H H3X 0.0710 0.5671 0.9215 0.062 Uiso d PR 0.25 1 . .
    H H3Y 0.0242 0.5384 0.9073 0.062 Uiso d PR 0.25 1 . .
    O O6W 0.0707(2) 0.4226(4) 0.1806(5) 0.0497(14) Uani d P 0.25 1 . .
    H H6X 0.0635 0.3823 0.1323 0.060 Uiso d PR 0.25 1 . .
    H H6Y 0.0502 0.4617 0.1534 0.060 Uiso d PR 0.25 1 . .
loop_
    _atom_site_aniso_label
    _atom_site_aniso_U_11
    _atom_site_aniso_U_22
    _atom_site_aniso_U_33
    _atom_site_aniso_U_12
    _atom_site_aniso_U_13
    _atom_site_aniso_U_23
    C1 0.0460(10) 0.0365(10) 0.0360(10) 0.0014(8) 0.0133(9) -0.0021(8)
    C2 0.0469(10) 0.0295(10) 0.0356(10) 0.0015(8) 0.0104(8) -0.0028(8)
    C3 0.0469(11) 0.0321(10) 0.0340(10) 0.0026(8) 0.0128(8) -0.0016(7)
    C4 0.0419(10) 0.0344(10) 0.0347(9) 0.0029(7) 0.0160(8) -0.0021(7)
    C5 0.0405(11) 0.0430(11) 0.0445(11) 0.0090(8) 0.0151(8) 0.0079(9)
    C6 0.0482(11) 0.0503(12) 0.0446(11) 0.0153(10) 0.0201(9) 0.0186(10)
    C7 0.0422(11) 0.0415(11) 0.0448(11) 0.0168(8) 0.0139(8) 0.0143(9)
    C8 0.0563(12) 0.0423(11) 0.0430(11) 0.0111(10) 0.0143(10) -0.0020(9)
    C9 0.0457(10) 0.0342(10) 0.0344(10) 0.0055(8) 0.0150(8) 0.0038(8)
    C10 0.0444(10) 0.0297(9) 0.0435(11) 0.0058(8) 0.0137(8) 0.0020(8)
    C11 0.0492(12) 0.0476(11) 0.0361(10) 0.0030(9) 0.0148(9) 0.0001(9)
    C12 0.0493(12) 0.0464(12) 0.0418(11) 0.0014(9) 0.0103(9) -0.0018(9)
    C13 0.0478(12) 0.0436(12) 0.0585(13) 0.0009(9) 0.0165(10) 0.0011(10)
    C14 0.0521(13) 0.0503(13) 0.0574(14) 0.0013(10) 0.0150(10) -0.0005(11)
    C15 0.0556(13) 0.0463(12) 0.0424(12) 0.0019(10) 0.0158(10) -0.0002(9)
    C16 0.0407(11) 0.0431(11) 0.0379(10) -0.0079(9) 0.0092(8) -0.0167(9)
    C17 0.0443(11) 0.0435(11) 0.0435(11) 0.0085(9) 0.0135(8) 0.0054(9)
    C18 0.0489(11) 0.0468(12) 0.0452(11) 0.0134(9) 0.0181(9) 0.0103(9)
    C19 0.0398(10) 0.0470(12) 0.0472(11) 0.0114(9) 0.0164(8) 0.0038(10)
    C20 0.0440(11) 0.0395(11) 0.0494(12) 0.0021(9) 0.0128(9) -0.0149(9)
    C21 0.0437(12) 0.0444(12) 0.0411(11) 0.0141(9) 0.0172(9) -0.0048(9)
    C22 0.0438(10) 0.0490(12) 0.0429(10) 0.0120(9) 0.0170(8) -0.0163(9)
    C23 0.0494(12) 0.0411(10) 0.0467(11) 0.0047(8) 0.0160(9) -0.0200(9)
    C24 0.0502(11) 0.0358(10) 0.0411(11) 0.0023(9) 0.0156(9) -0.0006(9)
    N1 0.0407(9) 0.0338(9) 0.0551(11) 0.0082(7) 0.0145(8) 0.0036(8)
    N2 0.0461(10) 0.0416(9) 0.0376(9) 0.0023(7) 0.0148(7) -0.0069(7)
    O1 0.0436(7) 0.0341(7) 0.0434(8) 0.0108(6) 0.0156(6) 0.0040(6)
    O2 0.0504(8) 0.0517(9) 0.0410(7) 0.0151(7) 0.0176(6) 0.0185(7)
    O3 0.0513(8) 0.0417(8) 0.0515(9) 0.0009(6) 0.0131(7) -0.0146(7)
    O4 0.0443(8) 0.0452(8) 0.0474(8) 0.0000(6) 0.0143(6) -0.0122(7)
    O1W 0.054(2) 0.052(3) 0.048(2) 0.000 -0.0156(19) 0.000
    O2W 0.043(3) 0.055(4) 0.043(3) -0.021(3) 0.014(2) -0.011(3)
    O3W 0.049(3) 0.053(3) 0.050(3) -0.016(3) 0.013(3) -0.021(3)
    O6W 0.051(3) 0.045(3) 0.048(3) 0.018(3) 0.010(3) 0.004(3)
_geom_special_details
;
All e.s.d.'s (except the e.s.d. in the dihedral angle between two l.s. planes)
are estimated using the full covariance matrix. The cell e.s.d.'s are taken
into account individually in the estimation of e.s.d.'s in distances, angles
and torsion angles; correlations between e.s.d.'s in cell parameters are only
used when they are defined by crystal symmetry. An approximate (isotropic)
treatment of cell e.s.d.'s is used for estimating e.s.d.'s involving l.s.
planes.
;
loop_
    _geom_bond_atom_site_label_1
    _geom_bond_atom_site_label_2
    _geom_bond_site_symmetry_2
    _geom_bond_distance
    _geom_bond_publ_flag
    C1 N1 . 1.324(3) ?
    C1 C2 . 1.352(3) ?
    C1 O1 . 1.379(2) ?
    C2 C24 . 1.404(3) ?
    C2 C3 . 1.527(3) ?
    C3 C4 . 1.507(3) ?
    C3 C10 . 1.517(3) ?
    C3 H3A . 0.9800 ?
    C4 C9 . 1.329(3) ?
    C4 C5 . 1.470(3) ?
    C5 O2 . 1.214(3) ?
    C5 C6 . 1.478(3) ?
    C6 C7 . 1.498(3) ?
    C6 H6A . 0.9700 ?
    C6 H6B . 0.9700 ?
    C7 C8 . 1.473(3) ?
    C7 C18 . 1.491(3) ?
    C7 H7A . 0.9800 ?
    C8 C9 . 1.494(3) ?
    C8 H8A . 0.9700 ?
    C8 H8B . 0.9700 ?
    C9 O1 . 1.385(2) ?
    C10 C11 . 1.390(3) ?
    C10 C15 . 1.390(3) ?
    C11 C12 . 1.390(3) ?
    C11 H11A . 0.9300 ?
    C12 O3 . 1.374(2) ?
    C12 C13 . 1.390(3) ?
    C13 O4 . 1.369(3) ?
    C13 C14 . 1.390(3) ?
    C14 C15 . 1.390(3) ?
    C14 H14A . 0.9300 ?
    C15 H15A . 0.9300 ?
    C16 O3 . 1.409(2) ?
    C16 H16A . 0.9600 ?
    C16 H16B . 0.9600 ?
    C16 H16C . 0.9600 ?
    C17 O4 . 1.415(3) ?
    C17 H17A . 0.9600 ?
    C17 H17B . 0.9600 ?
    C17 H17C . 0.9600 ?
    C18 C19 . 1.390(3) ?
    C18 C23 . 1.390(3) ?
    C19 C20 . 1.390(3) ?
    C19 H19A . 0.9300 ?
    C20 C21 . 1.390(3) ?
    C20 H20A . 0.9300 ?
    C21 C22 . 1.390(3) ?
    C21 H21C . 0.9300 ?
    C22 C23 . 1.390(3) ?
    C22 H22A . 0.9300 ?
    C23 H23A . 0.9300 ?
    C24 N2 . 1.149(3) ?
    N1 H1A . 0.8601 ?
    N1 H1B . 0.8607 ?
    O1W H1X . 0.8500 ?
    O1W H1Y . 0.8500 ?
    O2W H2X . 0.8501 ?
    O2W H2Y . 0.8499 ?
    O3W H3X . 0.8499 ?
    O3W H3Y . 0.8500 ?
    O6W H6X . 0.8500 ?
    O6W H6Y . 0.8501 ?
loop_
    _geom_angle_atom_site_label_1
    _geom_angle_atom_site_label_2
    _geom_angle_atom_site_label_3
    _geom_angle_site_symmetry_1
    _geom_angle_site_symmetry_3
    _geom_angle
    _geom_angle_publ_flag
    N1 C1 C2 . . 128.76(18) ?
    N1 C1 O1 . . 110.24(18) ?
    C2 C1 O1 . . 120.99(18) ?
    C1 C2 C24 . . 118.50(18) ?
    C1 C2 C3 . . 122.92(17) ?
    C24 C2 C3 . . 118.22(18) ?
    C4 C3 C10 . . 113.91(15) ?
    C4 C3 C2 . . 108.04(17) ?
    C10 C3 C2 . . 110.68(15) ?
    C4 C3 H3A . . 108.0 ?
    C10 C3 H3A . . 108.0 ?
    C2 C3 H3A . . 108.0 ?
    C9 C4 C5 . . 118.64(18) ?
    C9 C4 C3 . . 122.25(18) ?
    C5 C4 C3 . . 119.06(17) ?
    O2 C5 C4 . . 120.47(18) ?
    O2 C5 C6 . . 120.24(18) ?
    C4 C5 C6 . . 119.28(18) ?
    C5 C6 C7 . . 116.90(16) ?
    C5 C6 H6A . . 108.1 ?
    C7 C6 H6A . . 108.1 ?
    C5 C6 H6B . . 108.1 ?
    C7 C6 H6B . . 108.1 ?
    H6A C6 H6B . . 107.3 ?
    C8 C7 C18 . . 114.96(19) ?
    C8 C7 C6 . . 116.55(18) ?
    C18 C7 C6 . . 114.81(16) ?
    C8 C7 H7A . . 102.5 ?
    C18 C7 H7A . . 102.5 ?
    C6 C7 H7A . . 102.5 ?
    C7 C8 C9 . . 112.86(19) ?
    C7 C8 H8A . . 109.0 ?
    C9 C8 H8A . . 109.0 ?
    C7 C8 H8B . . 109.0 ?
    C9 C8 H8B . . 109.0 ?
    H8A C8 H8B . . 107.8 ?
    C4 C9 O1 . . 123.35(18) ?
    C4 C9 C8 . . 126.45(18) ?
    O1 C9 C8 . . 110.19(16) ?
    C11 C10 C15 . . 120.00(19) ?
    C11 C10 C3 . . 120.77(19) ?
    C15 C10 C3 . . 118.65(18) ?
    C12 C11 C10 . . 120.0(2) ?
    C12 C11 H11A . . 120.0 ?
    C10 C11 H11A . . 120.0 ?
    O3 C12 C11 . . 124.3(2) ?
    O3 C12 C13 . . 115.7(2) ?
    C11 C12 C13 . . 120.0(2) ?
    O4 C13 C12 . . 115.35(19) ?
    O4 C13 C14 . . 124.6(2) ?
    C12 C13 C14 . . 120.0(2) ?
    C15 C14 C13 . . 120.0(2) ?
    C15 C14 H14A . . 120.0 ?
    C13 C14 H14A . . 120.0 ?
    C14 C15 C10 . . 120.0(2) ?
    C14 C15 H15A . . 120.0 ?
    C10 C15 H15A . . 120.0 ?
    O3 C16 H16A . . 109.5 ?
    O3 C16 H16B . . 109.5 ?
    H16A C16 H16B . . 109.5 ?
    O3 C16 H16C . . 109.5 ?
    H16A C16 H16C . . 109.5 ?
    H16B C16 H16C . . 109.5 ?
    O4 C17 H17A . . 109.5 ?
    O4 C17 H17B . . 109.5 ?
    H17A C17 H17B . . 109.5 ?
    O4 C17 H17C . . 109.5 ?
    H17A C17 H17C . . 109.5 ?
    H17B C17 H17C . . 109.5 ?
    C19 C18 C23 . . 120.00(19) ?
    C19 C18 C7 . . 115.45(19) ?
    C23 C18 C7 . . 124.5(2) ?
    C20 C19 C18 . . 120.0(2) ?
    C20 C19 H19A . . 120.0 ?
    C18 C19 H19A . . 120.0 ?
    C19 C20 C21 . . 120.00(19) ?
    C19 C20 H20A . . 120.0 ?
    C21 C20 H20A . . 120.0 ?
    C22 C21 C20 . . 120.00(18) ?
    C22 C21 H21C . . 120.0 ?
    C20 C21 H21C . . 120.0 ?
    C21 C22 C23 . . 120.0(2) ?
    C21 C22 H22A . . 120.0 ?
    C23 C22 H22A . . 120.0 ?
    C22 C23 C18 . . 120.00(19) ?
    C22 C23 H23A . . 120.0 ?
    C18 C23 H23A . . 120.0 ?
    N2 C24 C2 . . 177.8(2) ?
    C1 N1 H1A . . 119.7 ?
    C1 N1 H1B . . 120.3 ?
    H1A N1 H1B . . 119.9 ?
    C1 O1 C9 . . 118.10(15) ?
    C12 O3 C16 . . 118.45(17) ?
    C13 O4 C17 . . 117.90(16) ?
    H1X O1W H1Y . . 109.5 ?
    H2X O2W H2Y . . 109.5 ?
    H3X O3W H3Y . . 109.5 ?
    H6X O6W H6Y . . 109.5 ?
loop_
    _geom_torsion_atom_site_label_1
    _geom_torsion_atom_site_label_2
    _geom_torsion_atom_site_label_3
    _geom_torsion_atom_site_label_4
    _geom_torsion_site_symmetry_1
    _geom_torsion_site_symmetry_2
    _geom_torsion_site_symmetry_3
    _geom_torsion_site_symmetry_4
    _geom_torsion
    _geom_torsion_publ_flag
    N1 C1 C2 C24 . . . . -1.8(3) ?
    O1 C1 C2 C24 . . . . 179.83(17) ?
    N1 C1 C2 C3 . . . . -174.77(19) ?
    O1 C1 C2 C3 . . . . 6.8(3) ?
    C1 C2 C3 C4 . . . . -20.2(2) ?
    C24 C2 C3 C4 . . . . 166.75(16) ?
    C1 C2 C3 C10 . . . . 105.1(2) ?
    C24 C2 C3 C10 . . . . -67.9(2) ?
    C10 C3 C4 C9 . . . . -105.4(2) ?
    C2 C3 C4 C9 . . . . 18.0(2) ?
    C10 C3 C4 C5 . . . . 77.3(2) ?
    C2 C3 C4 C5 . . . . -159.31(16) ?
    C9 C4 C5 O2 . . . . -173.29(19) ?
    C3 C4 C5 O2 . . . . 4.1(3) ?
    C9 C4 C5 C6 . . . . 5.6(3) ?
    C3 C4 C5 C6 . . . . -176.94(18) ?
    O2 C5 C6 C7 . . . . -168.38(19) ?
    C4 C5 C6 C7 . . . . 12.7(3) ?
    C5 C6 C7 C8 . . . . -33.1(3) ?
    C5 C6 C7 C18 . . . . -171.76(19) ?
    C18 C7 C8 C9 . . . . 172.45(17) ?
    C6 C7 C8 C9 . . . . 33.8(3) ?
    C5 C4 C9 O1 . . . . 174.74(16) ?
    C3 C4 C9 O1 . . . . -2.6(3) ?
    C5 C4 C9 C8 . . . . -3.7(3) ?
    C3 C4 C9 C8 . . . . 178.96(18) ?
    C7 C8 C9 C4 . . . . -16.4(3) ?
    C7 C8 C9 O1 . . . . 165.01(15) ?
    C4 C3 C10 C11 . . . . 41.8(2) ?
    C2 C3 C10 C11 . . . . -80.1(2) ?
    C4 C3 C10 C15 . . . . -146.95(18) ?
    C2 C3 C10 C15 . . . . 91.1(2) ?
    C15 C10 C11 C12 . . . . 0.0(3) ?
    C3 C10 C11 C12 . . . . 171.12(17) ?
    C10 C11 C12 O3 . . . . 177.15(19) ?
    C10 C11 C12 C13 . . . . 0.0(3) ?
    O3 C12 C13 O4 . . . . 5.8(3) ?
    C11 C12 C13 O4 . . . . -176.76(18) ?
    O3 C12 C13 C14 . . . . -177.39(18) ?
    C11 C12 C13 C14 . . . . 0.0(3) ?
    O4 C13 C14 C15 . . . . 176.4(2) ?
    C12 C13 C14 C15 . . . . 0.0(3) ?
    C13 C14 C15 C10 . . . . 0.0(3) ?
    C11 C10 C15 C14 . . . . 0.0(3) ?
    C3 C10 C15 C14 . . . . -171.30(18) ?
    C8 C7 C18 C19 . . . . 112.6(2) ?
    C6 C7 C18 C19 . . . . -108.0(2) ?
    C8 C7 C18 C23 . . . . -65.3(3) ?
    C6 C7 C18 C23 . . . . 74.0(3) ?
    C23 C18 C19 C20 . . . . 0.0(3) ?
    C7 C18 C19 C20 . . . . -178.03(19) ?
    C18 C19 C20 C21 . . . . 0.0(3) ?
    C19 C20 C21 C22 . . . . 0.0(3) ?
    C20 C21 C22 C23 . . . . 0.0(3) ?
    C21 C22 C23 C18 . . . . 0.0(3) ?
    C19 C18 C23 C22 . . . . 0.0(3) ?
    C7 C18 C23 C22 . . . . 177.85(19) ?
    C1 C2 C24 N2 . . . .  -18E1(10)
                                   ?
    C3 C2 C24 N2 . . . . -6(6) ?
    N1 C1 O1 C9 . . . . -167.40(15) ?
    C2 C1 O1 C9 . . . . 11.3(3) ?
    C4 C9 O1 C1 . . . . -13.7(3) ?
    C8 C9 O1 C1 . . . . 165.00(16) ?
    C11 C12 O3 C16 . . . . -19.5(3) ?
    C13 C12 O3 C16 . . . . 157.75(19) ?
    C12 C13 O4 C17 . . . . 169.62(18) ?
    C14 C13 O4 C17 . . . . -7.0(3) ?
loop_
    _geom_hbond_atom_site_label_D
    _geom_hbond_atom_site_label_H
    _geom_hbond_atom_site_label_A
    _geom_hbond_site_symmetry_A
    _geom_hbond_distance_DH
    _geom_hbond_distance_HA
    _geom_hbond_distance_DA
    _geom_hbond_angle_DHA
    N1 H1A N2 7 0.86 2.20 3.042(3) 166.6
    N1 H1B O2 6_566 0.86 2.12 2.935(3) 157.5
    . . . . . . . .
data_global
_journal_date_recd_electronic     2011-12-16
_journal_date_accepted     2011-12-31
_journal_name_full     'Acta Crystallographica, Section E'
_journal_year     2012
_journal_volume     68
_journal_issue      2
_journal_page_first     o409
_journal_page_last     o410
_journal_paper_category     QO
_journal_paper_doi     10.1107/S1600536811056285
_journal_coeditor_code     BX2390
_publ_contact_author_name     'Yang-Bing OU'
_publ_contact_author_address
;
Postdoctoral Research Station of Shandong University of TCM, And Shandong
University of TCM
Jinan 250355, People's Republic of China
;
_publ_contact_author_email     'sunrong107@163.com'
_publ_contact_author_fax     '+86-531-88751970'
_publ_contact_author_phone     '+86-531-82949843'
_publ_section_title
;\
(4<i>R</i>,7<i>S</i>)-2-Amino-4-(3,4-dimethoxyphenyl)-5-oxo-7-phenyl-5,6,7,8-\
tetrahydro-4<i>H</i>-chromene-3-carbonitrile monohydrate
;
loop_
    _publ_author_name
    _publ_author_footnote
    _publ_author_address
    'Sun, Rong' .
;
Shandong Academy of Chinese Medicine and
Postdoctoral Research Station of Shandong University of TCM,
Jinan 250355, People's Republic of China
;
    'Wu, Dong-Dong' .
;
Shanghai Institute of Materia Medica
Chinese Academy of Sciences
Shanghai 201203
People's Republic of China.
;
    'Wang, Ke' .
;
Key Laboratory of Nuclear Medicine
Ministry of Health
Jiangsu Key Laboratory of Molecular Nuclear Medicine
Jiangsu Institute of Nuclear Medicine
Wuxi 214063
People's Republic of China
;
    'Huang, Wei' .
;
Shandong Academy of Chinese Medicine
Jinan 250014
People's Republic of China
;
    'Ou, Yang-Bing' .
;
Postdoctoral Research Station of Shandong University of TCM and
Shandong University of TCM
Jinan 250355
People's Republic of China
;
