# Supplementary material for: (4R,7S)-2-Amino-4-(3,4-dimeth­oxy­phen­yl)-5-oxo-7-phenyl-5,6,7,8-tetra­hydro-4H-chromene-3-carbonitrile monohydrate
Source: Acta Crystallogr Sect E Struct Rep Online. 2012 Jan 14;68(Pt 2):o409–10. doi: 10.1107/S1600536811056285 (PMC3275081; doi:10.1107/S1600536811056285)
Supplement: Supplementary file 2 [file e-68-0o409-Isup2.hkl]

# 
# h,k,l, Fc-squared, Fo-squared, sigma(Fo-squared) and status flag 
# 
data_I
_shelx_title ' 11                     R   New: C2/c' 
_shelx_refln_list_code          4 
_shelx_F_calc_maximum      390.81 
_exptl_crystal_F_000      1776.00 
_reflns_d_resolution_high  0.8107 
 
loop_ 
 _symmetry_equiv_pos_as_xyz 
 'x, y, z' 
 '-x, y, -z+1/2' 
 'x+1/2, y+1/2, z' 
 '-x+1/2, y+1/2, -z+1/2' 
 '-x, -y, -z' 
 'x, -y, z-1/2' 
 '-x+1/2, -y+1/2, -z' 
 'x+1/2, -y+1/2, z-1/2' 
 
_cell_length_a    29.0080 
_cell_length_b    16.1460 
_cell_length_c    12.0680 
_cell_angle_alpha  90.000 
_cell_angle_beta  110.486 
_cell_angle_gamma  90.000 
 
_shelx_F_squared_multiplier     1.000 
 
loop_ 
 _refln_index_h 
 _refln_index_k 
 _refln_index_l 
 _refln_F_squared_calc 
 _refln_F_squared_meas 
 _refln_F_squared_sigma 
 _refln_observed_status 
   4   0   0     3420.65     3282.70     89.02 o 
   6   0   0        0.84      238.82     64.20 o 
   8   0   0    10416.59     9953.73    243.32 o 
  10   0   0     2098.39     2628.89    206.56 o 
  12   0   0    21590.38    19866.18    191.68 o 
  14   0   0     1532.65     1648.80     82.19 o 
  16   0   0     6357.58     5933.92    113.52 o 
  18   0   0       64.93      156.63    101.42 o 
  20   0   0      485.11      593.02    172.14 o 
  22   0   0     2189.24     2063.16     15.82 o 
  24   0   0      691.28      809.82     70.10 o 
  26   0   0       64.77      187.65    169.66 o 
  28   0   0      310.65      296.51     83.43 o 
  30   0   0      386.96      388.63     16.44 o 
  32   0   0        0.59        0.00     63.27 o 
   1   1   0    53623.46    49897.14    141.43 o 
   3   1   0     5358.93     5035.43     45.40 o 
   5   1   0    85046.23    79786.53     95.43 o 
   7   1   0    45419.38    43026.81    160.10 o 
   9   1   0     1124.24     1107.90     68.81 o 
  11   1   0      447.68      473.84     27.36 o 
  13   1   0     8449.83     8286.45    343.81 o 
  15   1   0      180.14      193.61     22.38 o 
  17   1   0     3043.16     3012.52    132.75 o 
  19   1   0      768.90      793.49     54.51 o 
  21   1   0        6.60        1.24      3.10 o 
  23   1   0      300.73      255.92     21.87 o 
  25   1   0     2090.67     1918.62    141.43 o 
  27   1   0       55.39       66.04     46.83 o 
  29   1   0       19.04       19.80     87.02 o 
  31   1   0        2.97        0.00    104.60 o 
  33   1   0       71.23       99.37     92.22 o 
   0   2   0     9237.91     8794.19      9.30 o 
   2   2   0     9446.50     9200.81    143.60 o 
   4   2   0    18256.21    17974.81    320.65 o 
   6   2   0     2424.65     2344.75     36.24 o 
   8   2   0     1668.10     1748.60     77.63 o 
  10   2   0     7199.88     7856.50    209.96 o 
  12   2   0     6563.97     6312.92     36.27 o 
  14   2   0     1796.53     2146.08     83.01 o 
  16   2   0      493.59      551.09    121.09 o 
  18   2   0      442.77      419.04     30.86 o 
  20   2   0       42.04       37.85     14.91 o 
  22   2   0       51.83       46.42     20.81 o 
  24   2   0     1197.14     1251.92     66.45 o 
  26   2   0      238.39      253.56     61.74 o 
  28   2   0       61.72      116.55     37.06 o 
  30   2   0        9.07       47.92     77.16 o 
  32   2   0        1.06        0.00     54.58 o 
   1   3   0     2479.19     2419.82    132.56 o 
   3   3   0     3590.56     3624.81     80.31 o 
   5   3   0    36814.77    34243.10     54.27 o 
   7   3   0        0.06        0.00      2.91 o 
   9   3   0     1589.62     1855.56     54.16 o 
  11   3   0     9811.04    10089.58    373.27 o 
  13   3   0      928.64      920.38     88.60 o 
  15   3   0      210.66      242.54     32.23 o 
  17   3   0     3869.57     3636.71     37.68 o 
  19   3   0     1548.78     1573.10     69.96 o 
  21   3   0     2047.45     2106.85     72.86 o 
  23   3   0      807.31      833.53     71.32 o 
  25   3   0      103.20      167.24    168.87 o 
  27   3   0        0.86        7.50     45.14 o 
  29   3   0        9.38       14.51    104.02 o 
  31   3   0       33.90      113.68     90.95 o 
  33   3   0        0.86        0.00     50.06 o 
   0   4   0    13494.50    13505.12    535.02 o 
   2   4   0      633.52      720.20     54.32 o 
   4   4   0     3979.86     4004.59     56.18 o 
   6   4   0     9530.44     9255.06    132.63 o 
   8   4   0     2541.04     3028.57     87.39 o 
  10   4   0      104.07      124.23     46.01 o 
  12   4   0      366.57      419.93     21.73 o 
  14   4   0       51.03      147.34     63.32 o 
  16   4   0        6.22        5.30      4.87 o 
  18   4   0      784.22      763.77     70.29 o 
  20   4   0       53.11      119.70     89.14 o 
  22   4   0      384.87      483.04     77.86 o 
  24   4   0       64.39      121.50    142.07 o 
  26   4   0      176.46      312.64     90.76 o 
  28   4   0      260.99      248.18     20.16 o 
  30   4   0      106.12      121.46     43.78 o 
  32   4   0      211.05      189.35     12.41 o 
   1   5   0     8550.68     9258.27    272.57 o 
   3   5   0     3285.17     3284.94    128.82 o 
   5   5   0       23.47      147.70     42.17 o 
   7   5   0      377.12      417.64     35.41 o 
   9   5   0      777.78      744.40     16.06 o 
  11   5   0     3093.18     3034.61     78.06 o 
  13   5   0     5327.70     4845.31     27.28 o 
  15   5   0      881.59      947.60     55.28 o 
  17   5   0      128.29      220.86     33.50 o 
  19   5   0      872.26      882.11     39.66 o 
  21   5   0        1.48       20.45     24.64 o 
  23   5   0      452.42      429.25    110.83 o 
  25   5   0       19.85       33.31     69.18 o 
  27   5   0      454.35      452.70     95.79 o 
  29   5   0      116.30      153.39     97.54 o 
  31   5   0      199.83      201.02     65.11 o 
   0   6   0     8969.03     9029.04    109.33 o 
   2   6   0    10445.97     9797.34    245.88 o 
   4   6   0     6876.91     6507.78     73.00 o 
   6   6   0      280.03      283.77     10.09 o 
   8   6   0      133.23      216.80     54.02 o 
  10   6   0      128.01      110.48     13.96 o 
  12   6   0      140.13      155.67     11.63 o 
  14   6   0       42.91       90.15     27.84 o 
  16   6   0        8.91       16.81      8.79 o 
  18   6   0      936.15     1130.84     86.22 o 
  20   6   0     1114.76     1148.83     49.43 o 
  22   6   0      316.73      427.11     64.16 o 
  24   6   0       11.74        2.69     28.91 o 
  26   6   0      409.14      363.49     81.09 o 
  28   6   0      211.94      194.30     46.22 o 
  30   6   0       17.08       13.00    105.74 o 
   1   7   0      588.38      577.50     19.52 o 
   3   7   0      527.07      578.17     38.64 o 
   5   7   0     1481.10     1496.96     43.30 o 
   7   7   0       62.24       74.12     27.79 o 
   9   7   0      646.97      610.57     39.77 o 
  11   7   0      455.72      475.45     28.07 o 
  13   7   0     4034.41     3784.55     42.15 o 
  15   7   0      138.16      207.40     73.77 o 
  17   7   0      420.48      399.49      4.70 o 
  19   7   0       86.53      111.46     38.34 o 
  21   7   0     1673.97     1832.48     63.58 o 
  23   7   0        9.62        4.26    158.09 o 
  25   7   0      743.04      701.69     55.40 o 
  27   7   0       52.58       71.59     81.44 o 
  29   7   0        0.02        0.00     91.29 o 
  31   7   0      235.65      237.36     79.46 o 
   0   8   0    17979.81    17476.60    153.45 o 
   2   8   0     4333.54     4041.71    155.24 o 
   4   8   0     6141.45     5896.44     69.74 o 
   6   8   0     3326.07     3551.78     49.32 o 
   8   8   0     2677.53     2504.71    127.98 o 
  10   8   0        4.74       12.01     19.50 o 
  12   8   0     2633.35     2582.03     45.13 o 
  14   8   0      324.93      407.56     71.34 o 
  16   8   0      122.55      132.61     30.88 o 
  18   8   0        0.14       14.67     46.00 o 
  20   8   0      558.94      558.26     14.31 o 
  22   8   0      174.46      184.00     38.14 o 
  24   8   0      795.39      792.13     69.34 o 
  26   8   0        9.20       17.21     42.10 o 
  28   8   0      143.39      166.71     81.86 o 
  30   8   0        6.46        0.00    152.54 o 
   1   9   0     1974.89     2111.22     55.25 o 
   3   9   0      562.83      537.04     27.61 o 
   5   9   0       23.38       20.54      6.60 o 
   7   9   0     3100.40     3208.78     66.24 o 
   9   9   0     1145.29     1272.89    136.99 o 
  11   9   0       25.39       24.35     15.26 o 
  13   9   0     1059.81     1068.41     62.00 o 
  15   9   0       39.28       52.70     13.62 o 
  17   9   0       80.10       84.29     25.32 o 
  19   9   0       31.64       57.52     50.96 o 
  21   9   0     1405.75     1297.78    132.08 o 
  23   9   0       55.92       51.72     49.54 o 
  25   9   0      122.36      126.35      8.34 o 
  27   9   0      380.94      441.91    123.67 o 
  29   9   0      135.04      306.75    221.45 o 
   0  10   0      797.97      807.91     40.17 o 
   2  10   0      198.49      263.88     39.36 o 
   4  10   0       53.03       89.81     61.23 o 
   6  10   0     1126.73     1110.04     51.19 o 
   8  10   0      449.60      504.25     47.83 o 
  10  10   0      990.60     1192.77     59.38 o 
  12  10   0      828.81      984.49     87.31 o 
  14  10   0        3.09        5.87     81.48 o 
  16  10   0     1695.24     1712.84     48.72 o 
  18  10   0     1068.97     1041.71     75.69 o 
  20  10   0     3439.12     3091.96     30.05 o 
  22  10   0       74.26       69.72     24.14 o 
  24  10   0        0.85        0.00     52.18 o 
  26  10   0        6.30       12.82     78.01 o 
  28  10   0       18.20       30.40    242.54 o 
   1  11   0      138.21      197.17     55.15 o 
   3  11   0      617.85      651.91    103.25 o 
   5  11   0      384.83      418.82     40.05 o 
   7  11   0      548.23      524.50     23.54 o 
   9  11   0     1335.04     1271.97     75.83 o 
  11  11   0      292.47      263.75     10.44 o 
  13  11   0     1606.14     1987.80     85.06 o 
  15  11   0     2287.50     2190.69     51.11 o 
  17  11   0     2247.26     2265.09     39.63 o 
  19  11   0       16.80       66.14     30.79 o 
  21  11   0     1304.14     1340.47     53.35 o 
  23  11   0       23.79      140.43     56.26 o 
  25  11   0      137.08      134.72      7.39 o 
  27  11   0        0.01        0.00     36.27 o 
   0  12   0      409.99      575.56     66.83 o 
   2  12   0      105.56      115.96     12.93 o 
   4  12   0       24.16       19.19      7.51 o 
   6  12   0      627.68      660.95     43.65 o 
   8  12   0     1050.20      986.87     26.61 o 
  10  12   0     1176.66     1330.99     35.10 o 
  12  12   0     2154.42     2344.68     82.74 o 
  14  12   0     2031.58     2292.48     55.54 o 
  16  12   0      467.79      555.13    125.45 o 
  18  12   0      170.90      185.03     33.94 o 
  20  12   0      130.05      165.71     76.58 o 
  22  12   0        7.74       37.55     51.02 o 
  24  12   0       38.10       31.66     55.72 o 
  26  12   0        4.65       22.14     27.73 o 
   1  13   0       13.05        3.24     26.83 o 
   3  13   0      400.88      421.07     42.03 o 
   5  13   0     1378.74     1272.66    120.45 o 
   7  13   0      928.53     1042.63     99.78 o 
   9  13   0      905.42      899.99     51.02 o 
  11  13   0        9.57       31.61     55.90 o 
  13  13   0        6.91        2.98     12.31 o 
  15  13   0       10.53        3.10      4.86 o 
  17  13   0      790.45      753.66     25.90 o 
  19  13   0      192.05      254.06     58.00 o 
  21  13   0        6.01        8.26     13.96 o 
  23  13   0       26.70        8.70     20.65 o 
  25  13   0       54.11       44.40    120.39 o 
   0  14   0       99.98      174.05     89.11 o 
   2  14   0      104.83      141.34     23.49 o 
   4  14   0      102.34      123.61     28.18 o 
   6  14   0        6.28       31.99     28.96 o 
   8  14   0      272.59      345.57     41.79 o 
  10  14   0      129.89      173.89     62.25 o 
  12  14   0      379.31      428.63     64.22 o 
  14  14   0      120.88      100.14     22.49 o 
  16  14   0        4.00       52.73     88.39 o 
  18  14   0      551.10      599.73     45.44 o 
  20  14   0       62.41       63.98     38.72 o 
  22  14   0       10.84       23.18     61.50 o 
   1  15   0      241.10      220.80     26.62 o 
   3  15   0      162.57      179.49     22.64 o 
   5  15   0      141.21      219.04     51.74 o 
   7  15   0       17.74       35.75     38.34 o 
   9  15   0      174.52      161.27     57.16 o 
  11  15   0       56.88      115.89     33.62 o 
  13  15   0      145.28      310.61    121.29 o 
  15  15   0        1.58       66.99     45.09 o 
  17  15   0        2.61       38.79     30.71 o 
  19  15   0       48.92      112.63    133.73 o 
  21  15   0        7.03        4.86     14.54 o 
   0  16   0      229.19      313.57    185.47 o 
   2  16   0       53.76       43.70     85.42 o 
   4  16   0       15.33        5.24      6.20 o 
   6  16   0      160.18      171.32     36.60 o 
   8  16   0      159.68      172.38     37.37 o 
  10  16   0        9.80        3.30     96.75 o 
  12  16   0       77.12       58.94    112.16 o 
  14  16   0       67.05       50.77     29.59 o 
  16  16   0       80.99       68.23     41.53 o 
  18  16   0      125.21      155.25     74.00 o 
   1  17   0       28.07       12.83     15.78 o 
   3  17   0        0.31        6.74    129.81 o 
   5  17   0      128.91      144.45    104.03 o 
   7  17   0       34.02       78.19     86.32 o 
   9  17   0      820.75      780.78     92.40 o 
  11  17   0       46.00      126.23    198.19 o 
  13  17   0      136.79      298.37    246.26 o 
  15  17   0      217.03      319.77     94.91 o 
  17  17   0      262.41      365.05    177.72 o 
   0  18   0      390.90      375.60    101.42 o 
   2  18   0        7.20        1.99     66.09 o 
   4  18   0       25.88       41.98     44.11 o 
   6  18   0      286.67      346.42     96.62 o 
   8  18   0       29.57      125.16     69.86 o 
  10  18   0      114.70      152.91    150.43 o 
  12  18   0       45.49       50.87    179.89 o 
  14  18   0      298.42      281.00    170.90 o 
   1  19   0        0.00       48.01     68.85 o 
   3  19   0       48.36      116.92    107.99 o 
   5  19   0       42.51       45.60     52.50 o 
   7  19   0      194.65      340.92    104.94 o 
   9  19   0      220.38      208.43      5.58 o 
 -33   1   1       13.23       18.81     50.04 o 
 -31   1   1       46.87       44.93    146.45 o 
 -29   1   1       16.80       10.55     65.13 o 
 -27   1   1        1.17        4.00     99.37 o 
 -25   1   1      332.44      368.15    115.10 o 
 -23   1   1      246.60      248.40     94.82 o 
 -21   1   1     1397.18     1439.71    110.68 o 
 -19   1   1      172.90      166.39     13.22 o 
 -17   1   1       19.94       66.84     85.82 o 
 -15   1   1       21.53      234.07    140.41 o 
 -13   1   1     4510.33     4749.25     47.32 o 
 -11   1   1      721.32     1024.54    101.19 o 
  -9   1   1     5604.83     5492.61     30.72 o 
  -7   1   1    17483.48    17714.67    138.64 o 
  -5   1   1      395.30      515.88    107.97 o 
  -3   1   1    14867.76    15359.49    138.26 o 
  -1   1   1     5874.31     6284.46    307.83 o 
   1   1   1    35607.15    34691.30    148.56 o 
   3   1   1     8477.39     7840.29     86.43 o 
   5   1   1    37186.50    35838.73     92.85 o 
   7   1   1    77648.91    73732.61    211.93 o 
   9   1   1    59415.17    55788.41     86.80 o 
  11   1   1      586.17      640.64    109.34 o 
  13   1   1      703.07      773.86     54.03 o 
  15   1   1      225.17      192.49     41.03 o 
  17   1   1       78.82       79.96     22.19 o 
  19   1   1      613.76      711.36    120.89 o 
  21   1   1       11.05       49.58    146.69 o 
  23   1   1      150.11      165.23     22.24 o 
  25   1   1      842.79      891.60     69.74 o 
  27   1   1      330.19      403.11    119.64 o 
  29   1   1      935.67     1043.73    110.47 o 
  31   1   1       49.51       43.11     72.89 o 
 -34   2   1       68.59       56.21    109.88 o 
 -32   2   1      128.86      118.13     20.02 o 
 -30   2   1      505.55      517.28     61.20 o 
 -28   2   1       92.53       91.39     98.33 o 
 -26   2   1     2020.44     1967.00    173.22 o 
 -24   2   1      376.96      364.43     60.79 o 
 -22   2   1       60.01      192.51     85.76 o 
 -20   2   1      253.45      266.05     82.78 o 
 -18   2   1      291.70      380.07     99.73 o 
 -16   2   1        2.23      103.99     67.83 o 
 -14   2   1    10922.37    10533.77    459.19 o 
 -12   2   1     1471.60     1610.06    122.05 o 
 -10   2   1       24.82       33.55     90.04 o 
  -8   2   1     2769.80     2962.57     97.94 o 
  -6   2   1     6153.48     5971.26     45.66 o 
  -4   2   1      124.88      267.95     59.15 o 
  -2   2   1      153.39      247.04     63.16 o 
   0   2   1     4571.23     4597.30     61.62 o 
   2   2   1      620.79      816.18     44.29 o 
   4   2   1    48450.49    48497.75    318.33 o 
   6   2   1      667.66      665.03     42.23 o 
   8   2   1     5665.07     5676.09     51.18 o 
  10   2   1     3225.93     2965.58     54.82 o 
  12   2   1     3831.74     3876.38     73.24 o 
  14   2   1     7625.57     7455.58     66.17 o 
  16   2   1      167.70      163.04     23.41 o 
  18   2   1       11.87       37.33     70.46 o 
  20   2   1       13.98      132.75    151.08 o 
  22   2   1      783.35      799.61    102.51 o 
  24   2   1     2162.10     2432.17    129.41 o 
  26   2   1      203.62      192.30      7.10 o 
  28   2   1      164.09      151.78     61.78 o 
  30   2   1       54.64      116.96     46.22 o 
  32   2   1       92.79      118.03     36.15 o 
 -33   3   1      127.15      115.70      4.65 o 
 -31   3   1       66.51       70.14     53.78 o 
 -29   3   1       25.30      108.10    128.16 o 
 -27   3   1      445.91      519.18     68.88 o 
 -25   3   1      832.10      848.10     52.39 o 
 -23   3   1      747.12      745.63     22.49 o 
 -21   3   1      230.92      270.82     45.60 o 
 -19   3   1       24.01       34.55     66.22 o 
 -17   3   1      696.20      975.19    148.58 o 
 -15   3   1     1875.12     1786.26     78.78 o 
 -13   3   1     2343.65     2349.88    148.08 o 
 -11   3   1     1631.74     1528.81    105.19 o 
  -9   3   1        8.85      207.32    100.85 o 
  -7   3   1     1242.95     1165.61    141.32 o 
  -5   3   1     8552.94     8625.70     98.51 o 
  -3   3   1      801.45      775.92     21.43 o 
  -1   3   1    51910.85    48685.48     76.60 o 
   1   3   1    21184.11    20040.83    229.54 o 
   3   3   1     3719.41     3462.31     69.11 o 
   5   3   1      739.54      746.06     32.41 o 
   7   3   1    14702.79    14718.05     83.79 o 
   9   3   1      591.92      563.72    173.36 o 
  11   3   1    15118.73    14170.32    124.99 o 
  13   3   1       72.58      109.51     43.37 o 
  15   3   1     1426.71     1412.66     50.35 o 
  17   3   1       20.26       19.45     19.73 o 
  19   3   1      987.21      953.25     43.13 o 
  21   3   1       59.30       42.42     41.86 o 
  23   3   1      304.75      330.09     48.33 o 
  25   3   1      310.57      290.69    109.28 o 
  27   3   1      106.04      196.90     96.51 o 
  29   3   1       61.67      128.01     86.41 o 
  31   3   1       13.61       15.98     28.64 o 
 -32   4   1       58.70       59.90     84.39 o 
 -30   4   1      338.71      413.06    138.48 o 
 -28   4   1      104.91      154.80     41.87 o 
 -26   4   1        1.41        0.00     10.29 o 
 -24   4   1      675.68      683.42     62.81 o 
 -22   4   1       33.55       37.99     93.59 o 
 -20   4   1      962.78      954.57    127.81 o 
 -18   4   1      938.35      855.42     25.28 o 
 -16   4   1      190.31      209.51     16.70 o 
 -14   4   1        0.68        6.55     21.84 o 
 -12   4   1     2716.76     2946.16     75.31 o 
 -10   4   1     5019.26     4956.09     53.61 o 
  -8   4   1     7192.96     8069.62    113.57 o 
  -6   4   1     8630.14     8199.52    162.00 o 
  -4   4   1    15308.05    14631.52    521.62 o 
  -2   4   1    84964.35    81385.88   1110.26 o 
   0   4   1    45044.25    42613.17    119.48 o 
   2   4   1    30964.19    29178.25    125.96 o 
   4   4   1     6172.02     6293.46     49.58 o 
   6   4   1       52.05       91.26     47.96 o 
   8   4   1     1409.21     1425.91    154.86 o 
  10   4   1       79.48      496.94     69.10 o 
  12   4   1     3164.04     3101.27    125.33 o 
  14   4   1      274.95      286.60     32.98 o 
  16   4   1      359.76      341.36     62.85 o 
  18   4   1      584.38      574.50     70.46 o 
  20   4   1     1369.83     1382.80     53.07 o 
  22   4   1        1.98        0.00     39.55 o 
  24   4   1        0.02      115.88     64.09 o 
  26   4   1       17.71       53.56     56.64 o 
  28   4   1      439.73      515.61    127.23 o 
  30   4   1        1.50        0.00     26.83 o 
 -33   5   1       17.95       13.36    103.97 o 
 -31   5   1       23.47       17.25     12.56 o 
 -29   5   1        1.05        0.00     56.92 o 
 -27   5   1      244.10      227.81     56.25 o 
 -25   5   1      459.34      493.24    107.99 o 
 -23   5   1     1523.14     1567.74     88.07 o 
 -21   5   1      358.41      435.62     71.41 o 
 -19   5   1      509.26      496.75     29.04 o 
 -17   5   1     2275.71     2032.99     23.15 o 
 -15   5   1     1775.23     1920.47     95.67 o 
 -13   5   1      311.45      278.84     17.12 o 
 -11   5   1      169.58      284.92     91.89 o 
  -9   5   1      182.99      203.60     40.88 o 
  -7   5   1      153.08      162.26     19.87 o 
  -5   5   1       10.95      131.05     52.70 o 
  -3   5   1    16971.46    16252.75    454.44 o 
  -1   5   1    67148.07    62416.87    730.40 o 
   1   5   1    32288.69    31102.04     96.08 o 
   3   5   1       77.14      160.65     30.23 o 
   5   5   1      254.26      310.34     57.47 o 
   7   5   1      479.73     1050.70     83.47 o 
   9   5   1     9348.38     9048.05     67.88 o 
  11   5   1      479.55      866.38     79.71 o 
  13   5   1      449.72      386.32     54.61 o 
  15   5   1      796.55      807.12    119.48 o 
  17   5   1       94.59      191.49     55.75 o 
  19   5   1        3.25      103.71     44.81 o 
  21   5   1        1.46       55.04     87.19 o 
  23   5   1        0.00        0.00     59.74 o 
  25   5   1      686.10      619.37     68.70 o 
  27   5   1      687.34      684.91    106.24 o 
  29   5   1        9.40       15.11     54.05 o 
  31   5   1       26.26       54.51     50.25 o 
 -32   6   1       49.84       49.32     62.32 o 
 -30   6   1        3.21        0.00    111.17 o 
 -28   6   1        2.13        0.00     57.01 o 
 -26   6   1      141.34      130.21     20.16 o 
 -24   6   1      247.00      314.98     80.16 o 
 -22   6   1      527.67      605.44     89.00 o 
 -20   6   1     2970.60     3167.65     71.67 o 
 -18   6   1       14.27       10.03     13.18 o 
 -16   6   1      215.61      246.62     36.47 o 
 -14   6   1      666.12      711.91     35.75 o 
 -12   6   1     2087.83     2018.36     37.94 o 
 -10   6   1     1252.98     1394.19    131.37 o 
  -8   6   1       73.13       87.26     28.43 o 
  -6   6   1      801.01     1118.75     75.11 o 
  -4   6   1      614.88      633.79     90.44 o 
  -2   6   1     4346.25     3895.68    114.53 o 
   0   6   1     5646.70     5719.41     71.67 o 
   2   6   1     1419.91     1650.74     92.11 o 
   4   6   1       39.35       34.24     51.62 o 
   6   6   1        3.51      146.88     43.89 o 
   8   6   1      296.96      305.46     16.74 o 
  10   6   1     2578.35     2539.33    122.74 o 
  12   6   1      958.44      905.18     46.79 o 
  14   6   1     1409.67     1287.54    165.04 o 
  16   6   1        0.64       22.02     18.06 o 
  18   6   1       90.71      121.31     40.61 o 
  20   6   1      952.90      992.90     69.09 o 
  22   6   1        0.01       73.92     26.10 o 
  24   6   1      137.55      112.51     73.47 o 
  26   6   1      246.87      218.97    103.51 o 
  28   6   1        0.51        3.08     91.48 o 
  30   6   1        0.25        0.00    111.10 o 
 -31   7   1       37.14       42.64     74.66 o 
 -29   7   1      118.33      155.37    101.19 o 
 -27   7   1      686.14      694.32    134.80 o 
 -25   7   1      876.40      783.67     55.14 o 
 -23   7   1       64.56      129.11    115.37 o 
 -21   7   1       17.05      143.07     59.82 o 
 -19   7   1     3257.40     3036.32    164.29 o 
 -17   7   1        1.48        0.50      5.63 o 
 -15   7   1      119.10      150.33     41.74 o 
 -13   7   1      171.58      223.47     40.97 o 
 -11   7   1      388.89      448.11     30.85 o 
  -9   7   1      268.10      281.46     29.86 o 
  -7   7   1        2.93      170.74     57.70 o 
  -5   7   1     5609.47     5246.70    136.43 o 
  -3   7   1     2890.98     2500.79    150.96 o 
  -1   7   1     2334.49     2574.55     77.60 o 
   1   7   1     1793.51     1713.23     72.77 o 
   3   7   1        0.30       20.41     68.18 o 
   5   7   1     1938.24     1841.23     50.08 o 
   7   7   1     4495.20     4254.25     45.77 o 
   9   7   1     2562.01     2480.33     37.79 o 
  11   7   1     1781.99     1716.03     44.19 o 
  13   7   1       21.82       31.40     76.56 o 
  15   7   1     2269.30     2361.60     59.82 o 
  17   7   1      967.50     1229.33     62.09 o 
  19   7   1        4.92        0.10     31.51 o 
  21   7   1      951.37      977.74     26.40 o 
  23   7   1       57.97       48.89     34.97 o 
  25   7   1      922.72      908.46    110.83 o 
  27   7   1      115.82       93.36     72.97 o 
  29   7   1        1.82        7.06     50.66 o 
 -30   8   1        2.54       45.46     96.33 o 
 -28   8   1       81.07       64.27     70.50 o 
 -26   8   1       12.33       10.12     33.81 o 
 -24   8   1        5.84        0.00     43.07 o 
 -22   8   1       16.57       45.18     17.53 o 
 -20   8   1      744.80      700.38     79.71 o 
 -18   8   1     2355.18     2108.99    126.31 o 
 -16   8   1      148.59      146.71      9.85 o 
 -14   8   1      198.75      194.97     35.01 o 
 -12   8   1     1160.31     1318.31     69.43 o 
 -10   8   1     2110.61     1886.80    203.48 o 
  -8   8   1     6577.32     6274.44    113.99 o 
  -6   8   1        6.33        7.54      3.96 o 
  -4   8   1      960.82      958.96     42.65 o 
  -2   8   1     2883.00     2641.86     23.12 o 
   0   8   1    16785.29    15376.62    104.50 o 
   2   8   1     1444.46     1557.31     75.03 o 
   4   8   1    12720.60    12984.66    137.95 o 
   6   8   1        1.66       24.74     13.06 o 
   8   8   1     2032.14     2057.00     67.36 o 
  10   8   1      204.31      236.58     43.04 o 
  12   8   1      133.41      209.16     25.06 o 
  14   8   1      192.07      237.11     70.35 o 
  16   8   1     1280.10     1288.21    169.79 o 
  18   8   1      771.88      743.28     61.38 o 
  20   8   1     1186.85     1412.42     71.75 o 
  22   8   1     2449.44     2394.55     67.73 o 
  24   8   1       18.62       58.36     98.87 o 
  26   8   1        0.13       19.63     29.48 o 
  28   8   1      150.29      137.09    175.24 o 
 -29   9   1       10.04       31.08     98.48 o 
 -27   9   1        6.62       12.65     59.94 o 
 -25   9   1      108.91      117.55     31.70 o 
 -23   9   1        7.83        1.86    123.33 o 
 -21   9   1      544.06      506.08     35.66 o 
 -19   9   1     2988.15     2737.69     29.64 o 
 -17   9   1      912.96     1142.75     64.55 o 
 -15   9   1      410.69      414.11     71.65 o 
 -13   9   1      866.68      827.55     70.14 o 
 -11   9   1     1671.92     1672.11     75.42 o 
  -9   9   1      133.88      239.88     48.51 o 
  -7   9   1      359.70      403.43     76.34 o 
  -5   9   1     4368.46     4473.72     53.74 o 
  -3   9   1      163.38      268.25     98.34 o 
  -1   9   1     5691.02     5236.94    190.06 o 
   1   9   1      484.02      459.06     28.64 o 
   3   9   1       33.33       99.44     35.51 o 
   5   9   1      741.95      947.93     46.56 o 
   7   9   1     3138.70     3191.35     53.87 o 
   9   9   1     1138.45     1162.26     58.96 o 
  11   9   1     1756.53     1986.91     51.41 o 
  13   9   1      542.83      523.73     47.80 o 
  15   9   1     1528.05     1494.25     44.64 o 
  17   9   1     2087.96     2159.99     89.20 o 
  19   9   1      142.24      163.93     40.41 o 
  21   9   1     2854.91     2714.77     65.74 o 
  23   9   1      514.71      496.37    107.46 o 
  25   9   1      428.15      522.82     98.47 o 
  27   9   1        5.18       89.62     51.29 o 
 -28  10   1      170.52      154.71     41.71 o 
 -26  10   1       84.52       80.99     77.98 o 
 -24  10   1       93.16      108.84     48.67 o 
 -22  10   1      105.02      168.56     76.13 o 
 -20  10   1      272.91      291.37     23.02 o 
 -18  10   1       15.85       29.07     23.06 o 
 -16  10   1        0.96       25.45     59.22 o 
 -14  10   1     1179.61      994.43    141.18 o 
 -12  10   1     4197.07     3867.21     82.13 o 
 -10  10   1        4.36       20.22     12.02 o 
  -8  10   1      276.64      255.37     16.67 o 
  -6  10   1      428.18      759.90     64.37 o 
  -4  10   1     3258.08     3223.92     43.66 o 
  -2  10   1      870.02      953.24     74.53 o 
   0  10   1     1815.05     1681.96     33.00 o 
   2  10   1      105.15       92.46     10.47 o 
   4  10   1     1701.02     1894.13     67.01 o 
   6  10   1      581.78      552.74     20.92 o 
   8  10   1      330.68      350.76     22.54 o 
  10  10   1       44.70       65.12     33.35 o 
  12  10   1       14.36       20.39     42.62 o 
  14  10   1     1508.46     1479.37     84.02 o 
  16  10   1     6963.71     6428.25    183.36 o 
  18  10   1      505.50      557.02    140.73 o 
  20  10   1      722.88      769.86    108.08 o 
  22  10   1      602.03      601.80     66.22 o 
  24  10   1      158.23      136.16      8.68 o 
  26  10   1       58.44       57.56     51.92 o 
  28  10   1       35.67       29.13     44.88 o 
 -27  11   1       96.00      114.30    103.98 o 
 -25  11   1      337.91      369.90     33.07 o 
 -23  11   1      201.39      176.23     11.39 o 
 -21  11   1      100.99      175.77     61.10 o 
 -19  11   1      287.61      421.80     79.06 o 
 -17  11   1     1823.25     1735.13     85.61 o 
 -15  11   1     1537.62     1620.80     73.15 o 
 -13  11   1      338.21      481.69     75.58 o 
 -11  11   1       57.37       70.62     29.75 o 
  -9  11   1     6488.53     6210.67     71.60 o 
  -7  11   1      673.28     1020.25     75.88 o 
  -5  11   1      409.05      556.66     43.57 o 
  -3  11   1      266.77      339.35     52.43 o 
  -1  11   1      147.03      192.00     55.33 o 
   1  11   1      257.39      273.95     21.87 o 
   3  11   1     1900.64     1727.71    173.30 o 
   5  11   1     1272.27     1294.76     69.08 o 
   7  11   1        0.48        4.50     27.69 o 
   9  11   1       45.58       82.41     28.01 o 
  11  11   1     4350.00     4069.97     40.31 o 
  13  11   1       67.54      133.00    154.96 o 
  15  11   1       14.35       20.43     73.61 o 
  17  11   1     1063.03     1105.91     69.78 o 
  19  11   1     1445.79     1463.06    193.23 o 
  21  11   1      281.49      267.65     23.98 o 
  23  11   1      203.53      213.47     41.87 o 
  25  11   1        0.87       10.61     14.48 o 
  27  11   1        1.03       34.22     25.35 o 
 -26  12   1        6.16      167.05     95.13 o 
 -24  12   1      249.34      286.39    163.53 o 
 -22  12   1       96.39       78.63     64.14 o 
 -20  12   1      754.48      701.10     22.41 o 
 -18  12   1      866.99      823.78     30.04 o 
 -16  12   1        0.04        0.00     74.12 o 
 -14  12   1      445.45      415.79     33.75 o 
 -12  12   1     1848.45     1985.73     92.89 o 
 -10  12   1     3402.02     2942.84    142.16 o 
  -8  12   1     3800.92     3568.06    121.23 o 
  -6  12   1     3311.27     3723.50     95.35 o 
  -4  12   1       35.94       46.76     30.47 o 
  -2  12   1       12.28       33.72     88.21 o 
   0  12   1        6.54        1.33     26.98 o 
   2  12   1      713.58      856.71     38.68 o 
   4  12   1      990.20     1040.73     73.91 o 
   6  12   1       10.13        3.85     32.59 o 
   8  12   1        1.34       39.52    113.91 o 
  10  12   1      969.42      933.31     26.01 o 
  12  12   1       73.26      115.71     41.46 o 
  14  12   1     1242.83     1551.04    136.23 o 
  16  12   1      372.12      454.36     65.89 o 
  18  12   1      231.89      297.73     92.74 o 
  20  12   1      360.67      368.20     32.56 o 
  22  12   1       41.80       75.47     86.14 o 
  24  12   1        1.89       63.18    120.66 o 
 -25  13   1       66.97       75.66     48.06 o 
 -23  13   1        1.97        7.09      3.10 o 
 -21  13   1       63.94       70.85     98.00 o 
 -19  13   1        0.02       11.58     73.86 o 
 -17  13   1      323.83      308.18     16.51 o 
 -15  13   1       63.51       37.06     32.95 o 
 -13  13   1      728.03      776.17     37.38 o 
 -11  13   1      567.22      544.15     52.22 o 
  -9  13   1        1.08       10.42     37.15 o 
  -7  13   1     2236.13     2196.99     81.66 o 
  -5  13   1     1334.49     1343.00     70.60 o 
  -3  13   1     1538.74     1523.26     82.08 o 
  -1  13   1      305.70      287.80     51.80 o 
   1  13   1       61.21       62.40     51.00 o 
   3  13   1      210.26      209.14     11.77 o 
   5  13   1       17.57       16.22     21.07 o 
   7  13   1      124.81      238.81     89.12 o 
   9  13   1       92.60      119.02     26.64 o 
  11  13   1       91.57      233.17     98.55 o 
  13  13   1      311.56      411.26    104.20 o 
  15  13   1      501.12      457.74     30.92 o 
  17  13   1       10.34       19.41    105.62 o 
  19  13   1       15.58       51.00     81.57 o 
  21  13   1      136.96      243.92     99.56 o 
  23  13   1      104.78      101.28     68.90 o 
 -24  14   1       39.98       27.35     54.12 o 
 -22  14   1      415.41      424.24     88.75 o 
 -20  14   1       23.14       27.04    118.09 o 
 -18  14   1       88.72       91.46     93.61 o 
 -16  14   1      315.42      341.12     93.32 o 
 -14  14   1        4.39        3.79     50.50 o 
 -12  14   1        2.80       16.56     63.40 o 
 -10  14   1     2797.07     2891.21     52.44 o 
  -8  14   1      305.33      243.53     42.54 o 
  -6  14   1      124.97      195.26     68.48 o 
  -4  14   1      203.87      329.46     90.24 o 
  -2  14   1      362.97      351.50     28.78 o 
   0  14   1       66.08      144.37     58.81 o 
   2  14   1      615.91      539.02     37.29 o 
   4  14   1      324.65      285.00     34.22 o 
   6  14   1       13.63       19.01     16.81 o 
   8  14   1       98.28       85.63     30.09 o 
  10  14   1        8.78        2.84    173.23 o 
  12  14   1      115.33       97.74     18.61 o 
  14  14   1      175.06      310.12    159.66 o 
  16  14   1       79.67      104.90     73.91 o 
  18  14   1      170.38      218.61     35.12 o 
  20  14   1      272.30      246.73     43.42 o 
  22  14   1      224.96      227.86     27.41 o 
 -21  15   1       37.06       38.96     31.64 o 
 -19  15   1        4.63        0.00     18.19 o 
 -17  15   1      173.93      222.23     48.23 o 
 -15  15   1        0.14        8.11     27.59 o 
 -13  15   1     1066.81     1022.28     35.31 o 
 -11  15   1     1945.25     1848.50     37.04 o 
  -9  15   1      130.11      113.66     35.98 o 
  -7  15   1      278.91      279.82     12.96 o 
  -5  15   1      971.93     1140.03     45.62 o 
  -3  15   1     1403.28     1362.54     74.32 o 
  -1  15   1      111.66      118.93     74.71 o 
   1  15   1      510.56      473.17     34.17 o 
   3  15   1      428.23      424.95     66.31 o 
   5  15   1        7.37        5.85     11.75 o 
   7  15   1      324.12      289.43     35.91 o 
   9  15   1      653.99      757.86    141.41 o 
  11  15   1      542.22      643.09    125.59 o 
  13  15   1      485.84      907.57    104.57 o 
  15  15   1     1520.30     1425.33     97.61 o 
  17  15   1       65.65       88.61     77.26 o 
  19  15   1        0.89        0.00     38.93 o 
  21  15   1       27.52       76.47     40.56 o 
 -20  16   1        0.36        0.00    223.31 o 
 -18  16   1        0.29        0.00     14.27 o 
 -16  16   1        8.07        4.03     56.45 o 
 -14  16   1      190.85      214.11     33.03 o 
 -12  16   1       90.36      223.78    109.15 o 
 -10  16   1      393.65      476.31    139.28 o 
  -8  16   1      101.21      120.16     74.06 o 
  -6  16   1      595.54      566.69     89.33 o 
  -4  16   1       25.95       86.04     86.38 o 
  -2  16   1      158.69      288.91    139.38 o 
   0  16   1      843.69      876.81     56.99 o 
   2  16   1       22.73       26.70     44.00 o 
   4  16   1       30.37       86.00     86.89 o 
   6  16   1        3.72        0.00     89.12 o 
   8  16   1       13.74       17.16     26.50 o 
  10  16   1        0.17       25.43     98.22 o 
  12  16   1       25.86       49.18     69.71 o 
  14  16   1       25.89       36.89     81.83 o 
  16  16   1      306.63      376.30    102.54 o 
  18  16   1        3.55       15.12     77.65 o 
 -17  17   1        0.10        0.31    138.64 o 
 -15  17   1        5.19       27.91    240.37 o 
 -13  17   1       90.41       99.55     90.50 o 
 -11  17   1       88.36      137.38     61.76 o 
  -9  17   1      109.58      112.27     41.53 o 
  -7  17   1      729.28      745.65     54.88 o 
  -5  17   1      344.02      294.65     31.48 o 
  -3  17   1      388.64      370.53     27.76 o 
  -1  17   1      336.08      410.31    113.98 o 
   1  17   1       40.99      120.39     42.31 o 
   3  17   1      411.76      457.56    127.41 o 
   5  17   1      252.34      313.80     35.84 o 
   7  17   1      109.40      148.88    150.74 o 
   9  17   1        6.13        1.18      8.37 o 
  11  17   1       64.18       81.52     77.03 o 
  13  17   1        0.06       28.78     88.19 o 
  15  17   1       17.50       13.51     80.61 o 
 -14  18   1       32.88       27.29     29.15 o 
 -12  18   1       34.82       15.20     68.23 o 
 -10  18   1        0.31       27.63    144.10 o 
  -8  18   1        6.56       40.15     51.68 o 
  -6  18   1      423.12      326.18     75.26 o 
  -4  18   1      126.82      132.49     67.15 o 
  -2  18   1       33.27       61.84     87.62 o 
   0  18   1       53.07       40.44     44.35 o 
   2  18   1       64.68      143.30     92.20 o 
   4  18   1        6.04       28.76     85.63 o 
   6  18   1        8.44       35.98     69.48 o 
   8  18   1       16.74       41.87    115.38 o 
  10  18   1        0.02        3.41    188.89 o 
  12  18   1       35.76      107.00    246.89 o 
  -9  19   1       32.60      122.67     90.41 o 
  -7  19   1       41.82       71.60     87.00 o 
  -5  19   1      615.78      585.76    123.34 o 
  -3  19   1        0.58        2.76     19.07 o 
  -1  19   1       16.43       17.93    150.94 o 
   1  19   1      966.72      909.08    104.13 o 
   3  19   1      161.36      131.67     25.12 o 
   5  19   1        5.26      103.90     55.21 o 
   7  19   1      175.68      217.11    195.71 o 
 -34   0   2      239.69      377.46    242.23 o 
 -32   0   2       94.37       88.39     42.49 o 
 -30   0   2      102.54      147.94    233.86 o 
 -28   0   2        1.77        4.65     19.85 o 
 -26   0   2      298.53      351.41    186.09 o 
 -24   0   2       16.46       19.85      2.48 o 
 -22   0   2     1001.47      920.55    115.69 o 
 -20   0   2        0.94        0.00    168.11 o 
 -18   0   2     2358.21     2232.20     45.59 o 
 -16   0   2        2.72      146.70    180.20 o 
 -14   0   2      123.29      152.29    143.60 o 
 -12   0   2      657.25      642.03    143.60 o 
 -10   0   2       24.05      467.41    236.03 o 
  -8   0   2     2878.11     2991.46     84.36 o 
  -6   0   2       26.31      177.72    235.10 o 
  -4   0   2     5389.25     5197.92    235.10 o 
  -2   0   2    14462.96    14967.87    202.53 o 
   0   0   2     6808.69     7223.79    637.99 o 
   2   0   2   148725.38   142342.34    658.93 o 
   4   0   2   152729.44   144290.44    357.76 o 
   6   0   2     4151.46     4187.62     79.71 o 
   8   0   2     3073.28     3050.14     68.21 o 
  10   0   2      218.25      454.46     85.76 o 
  12   0   2     3818.67     3604.22    340.24 o 
  14   0   2     7516.78     7261.10    162.06 o 
  16   0   2       79.24       67.95     19.54 o 
  18   0   2      651.87      752.10     82.16 o 
  20   0   2      236.01      256.96    113.08 o 
  22   0   2      597.11      663.43     90.88 o 
  24   0   2       64.93      121.58     40.94 o 
  26   0   2      899.73      844.25     32.57 o 
  28   0   2      132.94      287.52    178.03 o 
  30   0   2       23.86       12.41     32.88 o 
 -33   1   2        1.22        0.00      3.10 o 
 -31   1   2      126.64      113.93    127.78 o 
 -29   1   2      158.01      178.08    138.70 o 
 -27   1   2       73.94      104.07     12.68 o 
 -25   1   2        4.83        0.00     27.45 o 
 -23   1   2      992.98     1131.86    113.77 o 
 -21   1   2     2009.05     2029.10     71.53 o 
 -19   1   2      121.55      181.52     89.50 o 
 -17   1   2      774.70     1055.46     96.54 o 
 -15   1   2        6.34       36.02    116.09 o 
 -13   1   2      557.00      573.23     78.63 o 
 -11   1   2      712.94      730.19     38.95 o 
  -9   1   2     1438.58     1781.57    112.28 o 
  -7   1   2     4080.56     4109.38     97.65 o 
  -5   1   2     5851.06     7125.54    310.93 o 
  -3   1   2        7.81      552.41     81.66 o 
  -1   1   2    51228.06    48475.06     77.90 o 
   1   1   2    15734.37    14607.59     82.30 o 
   3   1   2      810.45      900.94    107.37 o 
   5   1   2     2938.66     2908.51     36.12 o 
   7   1   2    25642.02    24651.69    237.52 o 
   9   1   2     4934.12     4617.28     87.32 o 
  11   1   2     8975.34     8750.00    266.47 o 
  13   1   2     6228.15     6147.22     51.42 o 
  15   1   2      667.88      682.87     57.09 o 
  17   1   2     2178.29     2244.03     67.34 o 
  19   1   2       66.05       63.59      7.43 o 
  21   1   2       11.91       62.76     37.75 o 
  23   1   2       90.26      118.81     59.24 o 
  25   1   2       64.35       60.79      9.50 o 
  27   1   2       39.62       32.15      6.81 o 
  29   1   2        5.08        0.00     12.99 o 
  31   1   2       40.56       29.15     97.27 o 
 -34   2   2       87.44      291.30    165.69 o 
 -32   2   2       21.99       20.20     46.32 o 
 -30   2   2       34.91       24.44     29.52 o 
 -28   2   2      181.18      153.77     31.82 o 
 -26   2   2       48.67      138.30    155.62 o 
 -24   2   2      213.03      245.09     79.12 o 
 -22   2   2     1105.72     1126.72     84.08 o 
 -20   2   2       72.25      264.54    145.38 o 
 -18   2   2     2021.34     2248.77    136.48 o 
 -16   2   2     4892.73     4646.67    199.90 o 
 -14   2   2      893.61     1133.12    112.74 o 
 -12   2   2     1268.56     1360.09    165.46 o 
 -10   2   2     2805.23     2715.99     41.50 o 
  -8   2   2      124.00      120.34     27.76 o 
  -6   2   2      958.36     1123.20    138.64 o 
  -4   2   2    23631.56    22117.15    329.71 o 
  -2   2   2    17628.80    17199.26    136.90 o 
   0   2   2    38562.33    36367.96    578.00 o 
   2   2   2     6042.37     6985.28     94.92 o 
   4   2   2    41636.31    39886.49     95.81 o 
   6   2   2     4265.21     4279.59     72.90 o 
   8   2   2    16402.69    15542.17     79.13 o 
  10   2   2        2.58       46.35     66.98 o 
  12   2   2     9672.54     9541.75    163.27 o 
  14   2   2     3461.56     3521.54     35.37 o 
  16   2   2     1807.87     1874.20     48.13 o 
  18   2   2      624.52      621.90     56.85 o 
  20   2   2       49.20      196.08     75.40 o 
  22   2   2       22.90       19.27      4.96 o 
  24   2   2      140.73      172.89     38.44 o 
  26   2   2        7.04        6.51     29.04 o 
  28   2   2        0.73        1.74    103.73 o 
  30   2   2       19.24       45.93     77.85 o 
 -33   3   2       18.01       30.78     86.11 o 
 -31   3   2       62.27       97.65     86.19 o 
 -29   3   2      149.03      180.99     73.02 o 
 -27   3   2        0.38        0.00     95.25 o 
 -25   3   2       27.76       17.37     81.86 o 
 -23   3   2      158.35      184.44     36.29 o 
 -21   3   2     1144.36     1259.56    171.05 o 
 -19   3   2     4911.18     4484.85     82.49 o 
 -17   3   2     7425.98     6764.97     44.20 o 
 -15   3   2    10087.18    10093.68     68.23 o 
 -13   3   2     3471.46     3610.49    162.97 o 
 -11   3   2     3491.18     3348.12     82.32 o 
  -9   3   2      462.71      464.09     41.34 o 
  -7   3   2      905.70      894.24     74.48 o 
  -5   3   2    15568.54    15196.98    464.98 o 
  -3   3   2     9152.15     9953.71    264.17 o 
  -1   3   2     5614.37     5480.35     79.71 o 
   1   3   2    50725.02    47940.17    231.93 o 
   3   3   2    20359.64    19110.47    287.69 o 
   5   3   2     1193.49     1198.00     34.76 o 
   7   3   2      275.12      350.37     38.91 o 
   9   3   2     2419.57     2465.60     46.60 o 
  11   3   2     7261.73     6999.42    122.76 o 
  13   3   2     5505.96     5235.78     73.13 o 
  15   3   2      416.56      468.49     41.66 o 
  17   3   2      170.37      169.46     26.94 o 
  19   3   2     1688.26     1689.76     79.17 o 
  21   3   2        0.26        0.64     72.29 o 
  23   3   2        2.96        2.77     54.52 o 
  25   3   2       16.01       57.87     99.09 o 
  27   3   2      175.25      136.52     96.04 o 
  29   3   2      268.03      215.07     60.80 o 
  31   3   2      303.74      270.33    148.07 o 
 -34   4   2      123.69       96.82     58.62 o 
 -32   4   2       21.31       15.66     48.88 o 
 -30   4   2       52.36       58.36     80.57 o 
 -28   4   2       80.24       68.65     31.40 o 
 -26   4   2      166.56      170.20     41.56 o 
 -24   4   2      389.84      397.66     26.36 o 
 -22   4   2        0.68       15.30     93.01 o 
 -20   4   2     3264.02     3057.54     35.95 o 
 -18   4   2     7193.17     6501.01    183.61 o 
 -16   4   2      457.35      496.67     30.51 o 
 -14   4   2     7879.15     7048.71     56.88 o 
 -12   4   2     1511.02     1725.67     58.47 o 
 -10   4   2     6502.26     5969.18    212.45 o 
  -8   4   2       54.50      236.20     79.68 o 
  -6   4   2        5.87       36.38     33.13 o 
  -4   4   2     7169.03     7008.25     77.59 o 
  -2   4   2    15659.80    14664.79    208.45 o 
   0   4   2    16166.10    15679.46     99.36 o 
   2   4   2     3796.36     3864.23     49.66 o 
   4   4   2    14791.19    14077.81    276.91 o 
   6   4   2      563.69      637.90     69.16 o 
   8   4   2      151.84      207.56     31.92 o 
  10   4   2     1403.22     1621.55     52.55 o 
  12   4   2      227.90      251.12     31.57 o 
  14   4   2     1916.84     1782.62     30.13 o 
  16   4   2      795.12      792.96     82.97 o 
  18   4   2       45.79      152.13     66.92 o 
  20   4   2       39.59       39.99     21.99 o 
  22   4   2       39.09       27.99     41.94 o 
  24   4   2        0.02        5.41     37.14 o 
  26   4   2      188.35      190.51    128.55 o 
  28   4   2       25.46       33.59    134.05 o 
  30   4   2       86.12      100.66     69.37 o 
 -33   5   2       18.65        9.61     12.94 o 
 -31   5   2       62.23      176.51    124.78 o 
 -29   5   2      115.80      128.51     45.75 o 
 -27   5   2       22.61       13.93      9.66 o 
 -25   5   2       69.07       99.86     80.90 o 
 -23   5   2     1277.02     1496.29    157.30 o 
 -21   5   2      107.20      136.21     68.01 o 
 -19   5   2       73.51      126.66     89.06 o 
 -17   5   2      145.69      159.32     46.66 o 
 -15   5   2      330.90      402.61     28.04 o 
 -13   5   2    10606.55     9572.33    613.33 o 
 -11   5   2     2339.46     2373.73    134.45 o 
  -9   5   2    14008.46    13050.73    339.40 o 
  -7   5   2     1067.17     1315.20     45.12 o 
  -5   5   2     1760.88     1842.23     43.38 o 
  -3   5   2      228.64      309.37     55.15 o 
  -1   5   2    24014.38    22639.60    212.74 o 
   1   5   2    12083.10    13024.66     95.51 o 
   3   5   2      122.90      114.81     23.53 o 
   5   5   2     2282.21     2276.24    176.39 o 
   7   5   2     6112.62     5847.08    106.69 o 
   9   5   2     4756.29     4886.38     71.66 o 
  11   5   2        5.57       23.37     35.77 o 
  13   5   2      667.80      664.75     22.15 o 
  15   5   2     2309.04     2494.86     77.91 o 
  17   5   2        1.77        9.61      8.42 o 
  19   5   2       83.65       88.21     34.19 o 
  21   5   2       21.01       38.83     57.37 o 
  23   5   2      180.94      214.41     36.38 o 
  25   5   2      181.77      286.18     59.07 o 
  27   5   2        2.68        5.79    128.82 o 
  29   5   2      147.61      130.10     41.87 o 
 -32   6   2       27.93       39.67    103.80 o 
 -30   6   2        4.24       46.27     89.02 o 
 -28   6   2      711.57      626.71     42.56 o 
 -26   6   2        7.00        5.73     59.27 o 
 -24   6   2       20.03      119.24     93.01 o 
 -22   6   2     2441.14     2673.42     87.76 o 
 -20   6   2        0.14        0.00     81.52 o 
 -18   6   2        6.72        9.43     34.87 o 
 -16   6   2       10.79       38.41     45.31 o 
 -14   6   2     4278.18     3905.34    158.43 o 
 -12   6   2      210.90      211.99     97.32 o 
 -10   6   2        7.78      127.99     80.43 o 
  -8   6   2     2397.08     2235.88     77.32 o 
  -6   6   2        0.45       73.57     39.67 o 
  -4   6   2      188.86      248.47     36.43 o 
  -2   6   2     3841.50     4143.38     70.89 o 
   0   6   2     1980.62     1911.37    121.45 o 
   2   6   2       22.58       18.89     19.48 o 
   4   6   2      688.43      837.36     74.28 o 
   6   6   2      501.02      530.34     27.89 o 
   8   6   2        0.16       24.93     50.12 o 
  10   6   2     2171.37     2290.06     49.13 o 
  12   6   2      773.21      694.82    152.86 o 
  14   6   2      407.02      412.53     28.70 o 
  16   6   2     3172.17     3058.20     55.23 o 
  18   6   2      138.50      183.45     18.81 o 
  20   6   2       60.58       76.16     65.45 o 
  22   6   2       29.71       15.58     63.58 o 
  24   6   2      777.30      786.93    123.59 o 
  26   6   2       11.57       33.77    138.45 o 
  28   6   2       32.41      138.33     66.99 o 
 -31   7   2      207.38      252.24    106.27 o 
 -29   7   2      231.22      248.97     88.96 o 
 -27   7   2      420.73      464.11     77.30 o 
 -25   7   2      266.15      234.20     36.25 o 
 -23   7   2     1016.53      953.41     48.76 o 
 -21   7   2       98.61      171.48     35.28 o 
 -19   7   2     1545.53     1642.00     50.63 o 
 -17   7   2      102.69      160.85     24.35 o 
 -15   7   2     1935.90     2220.19     73.34 o 
 -13   7   2     2002.05     2133.37     61.23 o 
 -11   7   2     4158.28     4434.34     79.97 o 
  -9   7   2      426.59      415.02     51.47 o 
  -7   7   2       45.96       89.59     31.49 o 
  -5   7   2     3698.87     3494.85     95.62 o 
  -3   7   2       91.91      138.55     50.75 o 
  -1   7   2     3506.40     3304.85     73.52 o 
   1   7   2    10165.06    10147.90    278.89 o 
   3   7   2     4938.47     4811.44    120.66 o 
   5   7   2     4774.20     4824.80     65.21 o 
   7   7   2      823.61      800.59     31.49 o 
   9   7   2      714.56      761.34     47.83 o 
  11   7   2      254.04      314.11     44.72 o 
  13   7   2       54.56       51.17      1.30 o 
  15   7   2      159.11      391.94    101.26 o 
  17   7   2      584.91      601.83     56.15 o 
  19   7   2       82.63      106.52     36.93 o 
  21   7   2       97.69      138.48     50.63 o 
  23   7   2       41.24       32.15     24.95 o 
  25   7   2       82.20       63.57     17.94 o 
  27   7   2        6.86        3.72     36.29 o 
  29   7   2       21.94       23.26     80.95 o 
 -32   8   2       59.74       41.25     33.57 o 
 -30   8   2      218.59      233.05     45.21 o 
 -28   8   2       48.09       39.34     42.21 o 
 -26   8   2       71.15       59.94      6.98 o 
 -24   8   2       55.19       61.20     48.18 o 
 -22   8   2       23.47       66.37     41.48 o 
 -20   8   2     1299.53     1434.18     68.76 o 
 -18   8   2      622.49      621.66     38.25 o 
 -16   8   2     1587.66     1614.93     48.95 o 
 -14   8   2      818.61     1020.16     56.22 o 
 -12   8   2     9576.38     9197.52    198.60 o 
 -10   8   2     8197.02     7729.40     65.31 o 
  -8   8   2      529.78      498.95     18.11 o 
  -6   8   2     1458.57     1568.47     93.29 o 
  -4   8   2      201.90      214.46     17.82 o 
  -2   8   2    11898.46    11369.59    312.61 o 
   0   8   2    10912.33    10245.69    255.72 o 
   2   8   2      502.30      510.80     25.89 o 
   4   8   2      103.04      128.79     17.54 o 
   6   8   2       99.82      164.48     36.45 o 
   8   8   2       50.13       54.16     17.12 o 
  10   8   2     3089.75     2956.40     39.32 o 
  12   8   2      168.94      187.05     19.96 o 
  14   8   2      534.53      498.17     23.53 o 
  16   8   2      504.94      511.01     64.85 o 
  18   8   2      161.08      206.49     41.09 o 
  20   8   2        0.00        6.64     16.16 o 
  22   8   2      135.52      154.87     52.42 o 
  24   8   2       28.06      166.24    129.55 o 
  26   8   2        1.52       29.78    127.68 o 
  28   8   2      339.85      289.38     87.46 o 
 -31   9   2        4.06        2.76     25.06 o 
 -29   9   2       24.08       37.40     68.10 o 
 -27   9   2       52.43       40.11     84.17 o 
 -25   9   2       11.43        7.56      6.81 o 
 -23   9   2       17.78        9.39     39.48 o 
 -21   9   2      256.67      245.31     70.34 o 
 -19   9   2      280.76      258.54     44.89 o 
 -17   9   2        1.11        0.23     45.05 o 
 -15   9   2      505.54      493.18      7.33 o 
 -13   9   2      857.30      816.62     44.51 o 
 -11   9   2     1450.27     1342.53     31.47 o 
  -9   9   2     1204.23     1449.32     54.72 o 
  -7   9   2      445.90      811.81     79.29 o 
  -5   9   2     5967.33     6003.34     60.54 o 
  -3   9   2     1132.49     1060.62     15.86 o 
  -1   9   2     2059.34     2142.01     45.62 o 
   1   9   2      166.94      183.20     22.88 o 
   3   9   2        9.36       24.17     28.54 o 
   5   9   2       16.05      209.64     97.93 o 
   7   9   2        3.35        2.86      6.76 o 
   9   9   2      158.18      224.00     32.05 o 
  11   9   2      279.68      275.29     44.72 o 
  13   9   2       19.33       29.93     26.34 o 
  15   9   2      104.69      147.84    161.06 o 
  17   9   2      436.41      542.58    136.97 o 
  19   9   2       32.31       52.30     91.59 o 
  21   9   2      156.11      213.02     20.16 o 
  23   9   2      361.63      330.67     95.22 o 
  25   9   2      332.46      390.88     43.06 o 
  27   9   2      375.72      377.53     44.51 o 
 -30  10   2       33.12       27.52    113.68 o 
 -28  10   2        5.66        2.19     44.24 o 
 -26  10   2       12.79       25.80    135.81 o 
 -24  10   2       15.86       62.05     79.82 o 
 -22  10   2        2.29        3.49     57.58 o 
 -20  10   2       12.57       41.62      5.84 o 
 -18  10   2      500.38      575.25     29.79 o 
 -16  10   2      812.55      808.68     65.90 o 
 -14  10   2     2439.54     2316.08     30.73 o 
 -12  10   2      332.79      315.26     75.80 o 
 -10  10   2        1.24       48.99     39.43 o 
  -8  10   2     1080.42     1179.43     91.94 o 
  -6  10   2      547.22      595.95     77.14 o 
  -4  10   2       39.74      183.77     51.95 o 
  -2  10   2       13.86       72.75     24.25 o 
   0  10   2     3994.46     3734.92     62.81 o 
   2  10   2     1846.65     1968.30     76.94 o 
   4  10   2      192.56      184.92     37.49 o 
   6  10   2     1166.17     1179.01     60.05 o 
   8  10   2     1426.75     1483.97     71.84 o 
  10  10   2       33.64       55.73     35.82 o 
  12  10   2       69.57       64.73    109.21 o 
  14  10   2      170.31      211.83     46.83 o 
  16  10   2      997.65      957.91     26.73 o 
  18  10   2      857.60      771.36     39.55 o 
  20  10   2     1154.69     1247.23    120.24 o 
  22  10   2      595.43      698.31     97.37 o 
  24  10   2      618.63      641.22     70.97 o 
  26  10   2       11.04       37.04    106.98 o 
 -29  11   2       21.27      116.96     78.16 o 
 -27  11   2       63.54      174.05     60.07 o 
 -25  11   2        4.66        1.06     51.94 o 
 -23  11   2      731.72      736.44     78.23 o 
 -21  11   2        0.33      151.65     49.35 o 
 -19  11   2      222.33      313.74    107.79 o 
 -17  11   2     1418.41     1359.88     29.50 o 
 -15  11   2      485.34      756.43     64.52 o 
 -13  11   2     1129.60      969.15    218.94 o 
 -11  11   2      416.24      378.90     16.68 o 
  -9  11   2      263.12      334.82     68.10 o 
  -7  11   2       41.36       38.85     12.91 o 
  -5  11   2      215.67      208.97     17.93 o 
  -3  11   2        0.17        7.44     42.81 o 
  -1  11   2      177.09      209.42     43.63 o 
   1  11   2       46.88       89.84     31.93 o 
   3  11   2     2124.62     1880.41    166.33 o 
   5  11   2     2253.28     2320.57     45.18 o 
   7  11   2        9.23        7.67     27.21 o 
   9  11   2       34.78       30.28     53.24 o 
  11  11   2      201.70      224.80     64.05 o 
  13  11   2       38.39       39.42     91.03 o 
  15  11   2     1460.76     1504.45    119.90 o 
  17  11   2      713.36      713.79     71.49 o 
  19  11   2       77.74      120.45     68.28 o 
  21  11   2        7.03        0.00     67.36 o 
  23  11   2        5.68       43.78      7.02 o 
  25  11   2      318.80      271.93     19.69 o 
 -28  12   2       17.61       41.56    204.70 o 
 -26  12   2      391.04      336.45     30.72 o 
 -24  12   2      359.71      360.00     34.54 o 
 -22  12   2      648.13      598.47     73.72 o 
 -20  12   2      162.80      289.21     53.99 o 
 -18  12   2      267.02      268.33      6.79 o 
 -16  12   2      208.83      271.24     62.17 o 
 -14  12   2       42.82       34.12     36.57 o 
 -12  12   2      478.97      687.23     97.68 o 
 -10  12   2     6419.74     5732.14     52.52 o 
  -8  12   2     3127.39     2761.06     30.06 o 
  -6  12   2       28.48       44.85     67.78 o 
  -4  12   2       18.32       34.94     91.34 o 
  -2  12   2       21.57       20.68      7.29 o 
   0  12   2      304.75      326.97     21.77 o 
   2  12   2     1339.66     1302.98     42.40 o 
   4  12   2       12.82       18.54      8.93 o 
   6  12   2        1.23       19.93     83.32 o 
   8  12   2      786.20      959.68    129.87 o 
  10  12   2      116.03      211.75    142.94 o 
  12  12   2      420.35      354.45     71.18 o 
  14  12   2       93.03       72.58      9.77 o 
  16  12   2     2239.05     2286.68    113.58 o 
  18  12   2       87.49      160.31     93.99 o 
  20  12   2      156.11      182.36     82.49 o 
  22  12   2      484.90      493.49     80.79 o 
  24  12   2        1.51       36.12    165.09 o 
 -25  13   2       89.25       87.73     46.98 o 
 -23  13   2      480.58      458.62     35.32 o 
 -21  13   2        9.44       39.18     10.58 o 
 -19  13   2      184.18      201.60     47.32 o 
 -17  13   2        9.52       18.31     51.39 o 
 -15  13   2       49.12       82.59     39.75 o 
 -13  13   2      804.71      902.78     73.91 o 
 -11  13   2      660.07      714.69     49.53 o 
  -9  13   2     2315.89     2098.04     10.54 o 
  -7  13   2        5.53       36.92     55.64 o 
  -5  13   2     4426.13     4484.40     76.80 o 
  -3  13   2      970.60      850.86     82.95 o 
  -1  13   2     4614.66     4456.20     74.02 o 
   1  13   2     2460.32     2367.50    133.98 o 
   3  13   2      180.08      178.34      5.63 o 
   5  13   2      319.66      316.00     18.94 o 
   7  13   2        0.00        0.23     18.93 o 
   9  13   2      455.35      593.12    101.30 o 
  11  13   2      778.48      788.54    143.56 o 
  13  13   2      236.11      201.60     46.61 o 
  15  13   2      820.79      823.58    141.35 o 
  17  13   2      137.76      223.18    114.07 o 
  19  13   2      243.08      232.03     31.66 o 
  21  13   2      554.64      494.91     49.22 o 
  23  13   2       16.14       21.91    157.85 o 
 -24  14   2        0.97        1.62     73.58 o 
 -22  14   2      187.81      169.14     36.92 o 
 -20  14   2      299.18      349.75     51.70 o 
 -18  14   2      312.24      314.25     23.03 o 
 -16  14   2       20.37       24.62      5.49 o 
 -14  14   2      143.53      116.06     22.64 o 
 -12  14   2        3.38       15.96    102.38 o 
 -10  14   2      223.70      259.58     34.29 o 
  -8  14   2        2.45       37.78     14.75 o 
  -6  14   2     2681.42     2434.53     63.33 o 
  -4  14   2     1917.62     2140.51     74.34 o 
  -2  14   2      660.30      658.69     92.43 o 
   0  14   2      263.14      299.81     57.78 o 
   2  14   2      320.58      278.59     45.97 o 
   4  14   2       84.87      222.53     71.73 o 
   6  14   2      518.75      495.88     71.66 o 
   8  14   2      376.18      413.09     45.67 o 
  10  14   2       36.21       72.09    124.50 o 
  12  14   2       66.83       69.75     15.35 o 
  14  14   2        0.10        0.76     18.30 o 
  16  14   2     1564.65     1421.75    149.19 o 
  18  14   2      865.94      905.17    123.99 o 
  20  14   2        0.24        0.00     42.18 o 
 -23  15   2       32.58       64.82    184.54 o 
 -21  15   2       13.46       28.53    224.55 o 
 -19  15   2       15.12       13.34    181.75 o 
 -17  15   2      110.47       90.95     98.86 o 
 -15  15   2       82.21      100.78     36.41 o 
 -13  15   2      172.81      219.29     92.26 o 
 -11  15   2       11.47       52.06     86.38 o 
  -9  15   2      111.82      209.69     36.91 o 
  -7  15   2        3.02        1.59      7.05 o 
  -5  15   2      151.92      130.82     33.94 o 
  -3  15   2       20.04       44.69     50.73 o 
  -1  15   2     1367.47     1249.24    211.66 o 
   1  15   2      974.71      996.86     39.03 o 
   3  15   2        0.64       80.26     46.57 o 
   5  15   2       53.95       61.42     57.89 o 
   7  15   2        5.60       38.22    116.65 o 
   9  15   2       16.40       63.64     69.79 o 
  11  15   2      300.26      288.99     60.79 o 
  13  15   2        1.25        0.00     23.96 o 
  15  15   2        8.22      122.02     66.39 o 
  17  15   2        8.98       12.21     27.45 o 
  19  15   2       37.28       34.70     21.43 o 
 -20  16   2      192.36      222.07     82.81 o 
 -18  16   2       88.09      122.82     25.43 o 
 -16  16   2        1.25        0.00     52.32 o 
 -14  16   2       71.33       56.79     43.32 o 
 -12  16   2      380.07      366.84     51.45 o 
 -10  16   2      189.81      197.06     94.92 o 
  -8  16   2       98.68      216.84     86.87 o 
  -6  16   2      491.35      637.30    108.65 o 
  -4  16   2     1242.90     1172.81     68.40 o 
  -2  16   2       27.77       25.58     64.01 o 
   0  16   2        2.54       19.25     34.20 o 
   2  16   2       53.19       53.88     12.80 o 
   4  16   2       44.74       93.99     39.50 o 
   6  16   2       55.26       95.78     52.42 o 
   8  16   2       61.97      211.51    114.07 o 
  10  16   2       99.61      134.84    116.70 o 
  12  16   2       60.63       53.35      7.44 o 
  14  16   2        0.21        0.00     53.22 o 
  16  16   2      134.46      147.11    135.28 o 
 -17  17   2       36.48       25.74    131.82 o 
 -15  17   2      209.87      239.14     94.35 o 
 -13  17   2      110.03      126.14     76.04 o 
 -11  17   2      158.92      171.15     48.01 o 
  -9  17   2        4.68       54.56    166.35 o 
  -7  17   2      508.46      510.08    113.71 o 
  -5  17   2        0.80        1.07     25.67 o 
  -3  17   2       19.96       98.47     45.52 o 
  -1  17   2      708.12      628.61     59.74 o 
   1  17   2       50.19       59.70     54.93 o 
   3  17   2       51.32       64.36     25.58 o 
   5  17   2        1.26       21.73     37.64 o 
   7  17   2       26.97       49.23     47.91 o 
   9  17   2        2.77        9.00     59.08 o 
  11  17   2      323.59      329.60     65.13 o 
  13  17   2      214.89      189.99     64.36 o 
  15  17   2       68.56      114.02     49.72 o 
 -14  18   2        4.67       26.54    123.17 o 
 -12  18   2       59.70       54.73    114.69 o 
 -10  18   2       30.51       38.53     65.92 o 
  -8  18   2        0.29        0.00      7.33 o 
  -6  18   2       11.17        4.09     25.94 o 
  -4  18   2      120.38      121.15     32.72 o 
  -2  18   2       56.23       50.78    130.64 o 
   0  18   2      344.04      373.77     32.72 o 
   2  18   2       80.77       85.24    100.43 o 
   4  18   2       19.02        5.89     81.57 o 
   6  18   2      359.86      527.83    161.77 o 
   8  18   2       27.20      120.74     88.89 o 
  10  18   2       29.28       56.81      7.07 o 
  -9  19   2        5.29       39.28     63.40 o 
  -7  19   2        5.11        1.38     38.44 o 
  -5  19   2       29.78       48.78     71.48 o 
  -3  19   2       67.18       74.62    114.80 o 
  -1  19   2       47.90       90.33     31.82 o 
   1  19   2       44.86       72.59     40.81 o 
   3  19   2      713.30      742.21    179.27 o 
   5  19   2      180.11      268.29    206.56 o 
   7  19   2       24.08       89.33    245.02 o 
 -35   1   3       70.79      163.08     46.21 o 
 -33   1   3      252.93      235.73     17.92 o 
 -31   1   3       45.60       53.78    164.33 o 
 -29   1   3       22.38       52.87    123.18 o 
 -27   1   3      391.30      388.71    107.06 o 
 -25   1   3       60.99      157.23    139.77 o 
 -23   1   3     1065.63     1013.17     28.59 o 
 -21   1   3       99.49      250.23    116.43 o 
 -19   1   3       16.19       17.09      9.24 o 
 -17   1   3      220.24      203.21     17.99 o 
 -15   1   3     2885.62     2752.14     97.24 o 
 -13   1   3      846.96      834.46    111.44 o 
 -11   1   3       16.17       40.98     12.73 o 
  -9   1   3       26.91      192.51    126.84 o 
  -7   1   3     9533.61    10552.59    345.05 o 
  -5   1   3        1.79        0.00      6.20 o 
  -3   1   3    13310.15    12456.41    233.01 o 
  -1   1   3     3602.84     3428.98     29.00 o 
   1   1   3      107.75      157.79     29.77 o 
   3   1   3      506.47      570.60     57.10 o 
   5   1   3    11433.63    11000.41    157.32 o 
   7   1   3      593.48      589.47     27.64 o 
   9   1   3     3130.77     2986.36     43.00 o 
  11   1   3    15378.58    14348.41    232.27 o 
  13   1   3       14.42       94.76     22.13 o 
  15   1   3      112.75      270.40     84.20 o 
  17   1   3        4.58        8.36     14.73 o 
  19   1   3      276.42      269.00     26.16 o 
  21   1   3       30.22       25.32     11.99 o 
  23   1   3      105.74      118.63     75.74 o 
  25   1   3       13.45       55.09    138.68 o 
  27   1   3       52.23       53.90    134.37 o 
  29   1   3        8.73       18.32     97.23 o 
 -34   2   3       25.67       17.76     78.77 o 
 -32   2   3      327.18      289.98    121.09 o 
 -30   2   3       60.37       53.24     91.76 o 
 -28   2   3        1.55       36.97     56.43 o 
 -26   2   3      681.63      634.63     53.77 o 
 -24   2   3     1083.73     1245.96    131.64 o 
 -22   2   3     1391.51     1551.10    101.70 o 
 -20   2   3      260.49      267.65     23.61 o 
 -18   2   3        2.25       15.60     71.49 o 
 -16   2   3      386.68      464.93     75.34 o 
 -14   2   3     2151.89     2047.16     16.69 o 
 -12   2   3     8469.71     8320.72    138.64 o 
 -10   2   3     3821.76     3587.76     85.14 o 
  -8   2   3     3008.40     3385.36    170.62 o 
  -6   2   3    42769.45    40533.60     82.91 o 
  -4   2   3      813.92      864.97     62.20 o 
  -2   2   3     8638.59     9201.56     92.57 o 
   0   2   3    16840.64    16723.33    400.69 o 
   2   2   3       23.73       56.64     68.60 o 
   4   2   3      341.74      336.79     47.89 o 
   6   2   3    14852.55    14713.80    189.71 o 
   8   2   3      154.84      188.24     19.07 o 
  10   2   3     7564.04     7129.03     24.45 o 
  12   2   3      468.93      523.08     20.27 o 
  14   2   3     1363.08     1579.87     49.71 o 
  16   2   3     1270.73     1438.20    109.36 o 
  18   2   3      568.21      698.79     53.45 o 
  20   2   3       15.61      107.59    112.63 o 
  22   2   3       70.77      104.42     58.18 o 
  24   2   3      460.01      440.16     20.24 o 
  26   2   3        0.05        0.00     86.28 o 
  28   2   3        0.05        0.00     32.55 o 
  30   2   3       28.24       13.47     68.54 o 
 -33   3   3        0.72        0.00     98.62 o 
 -31   3   3      111.52      139.44     97.26 o 
 -29   3   3      134.93      246.02    109.47 o 
 -27   3   3        3.59        0.00     57.94 o 
 -25   3   3      122.56      120.95     27.51 o 
 -23   3   3     1101.50     1044.97     29.46 o 
 -21   3   3     1173.22     1230.80     78.93 o 
 -19   3   3        4.34        6.17    135.18 o 
 -17   3   3      966.02     1008.87     60.12 o 
 -15   3   3      322.82      421.25     93.62 o 
 -13   3   3     1107.06     1168.90    133.21 o 
 -11   3   3    10263.04    10369.80    247.90 o 
  -9   3   3     4219.29     3998.40    138.86 o 
  -7   3   3     6098.24     5460.77    205.54 o 
  -5   3   3     2625.81     2536.97     53.79 o 
  -3   3   3    11487.24    10997.38     35.31 o 
  -1   3   3    12418.20    12635.00    103.14 o 
   1   3   3      596.33      991.67     70.48 o 
   3   3   3     1350.90     1357.28    121.79 o 
   5   3   3       25.21       93.27     63.58 o 
   7   3   3      394.68      496.97     39.40 o 
   9   3   3      729.15      687.06     77.77 o 
  11   3   3     9745.12     9191.74    253.64 o 
  13   3   3     5453.14     5158.35     32.99 o 
  15   3   3     2448.92     2432.06     43.44 o 
  17   3   3       71.08       94.94     53.59 o 
  19   3   3       96.47      136.44     51.72 o 
  21   3   3      473.48      491.07     32.22 o 
  23   3   3     1118.61     1000.72     29.21 o 
  25   3   3      263.72      234.85     63.66 o 
  27   3   3       31.51       87.74     52.90 o 
  29   3   3       52.78       35.67     12.98 o 
 -34   4   3       23.94       36.36     49.96 o 
 -32   4   3        7.83       31.84     24.97 o 
 -30   4   3       11.20       15.62     60.85 o 
 -28   4   3      219.62      200.44     22.79 o 
 -26   4   3       89.16       83.12     21.76 o 
 -24   4   3       23.78      160.54     88.41 o 
 -22   4   3      737.12      760.95    194.78 o 
 -20   4   3       25.96       93.05     67.33 o 
 -18   4   3     2739.09     2560.06    140.04 o 
 -16   4   3      303.98      440.95     69.85 o 
 -14   4   3      360.53      420.50     15.33 o 
 -12   4   3     3595.44     3308.71    181.90 o 
 -10   4   3    22929.12    20787.82    390.28 o 
  -8   4   3     8848.52     8757.89     92.27 o 
  -6   4   3     1902.29     2207.46     61.25 o 
  -4   4   3      137.53      154.04     34.06 o 
  -2   4   3       64.57      109.94     35.86 o 
   0   4   3      609.13      839.67    157.56 o 
   2   4   3     6760.59     6328.45    186.71 o 
   4   4   3      962.71     1091.10     54.74 o 
   6   4   3      253.74      300.63     23.53 o 
   8   4   3     5311.23     5374.17     69.81 o 
  10   4   3     4319.40     4061.35     18.88 o 
  12   4   3     4087.13     3832.63    140.56 o 
  14   4   3     2019.43     2019.23     53.39 o 
  16   4   3      230.43      310.63     65.85 o 
  18   4   3      407.07      392.54     60.31 o 
  20   4   3      571.48      653.94     60.71 o 
  22   4   3      283.77      297.00     71.52 o 
  24   4   3       26.83      102.55     95.76 o 
  26   4   3        8.00       14.28     36.69 o 
  28   4   3       60.30       94.54     57.38 o 
 -33   5   3       41.41       48.87    113.21 o 
 -31   5   3       52.36       39.88     78.81 o 
 -29   5   3       18.81      141.96     74.12 o 
 -27   5   3      389.80      448.90     46.11 o 
 -25   5   3      102.44      105.30     21.26 o 
 -23   5   3      446.58      561.70     98.83 o 
 -21   5   3     1185.20     1272.12     49.80 o 
 -19   5   3       53.64      131.03     51.21 o 
 -17   5   3      798.05      819.30     38.85 o 
 -15   5   3     1729.81     1871.42     48.94 o 
 -13   5   3      531.56      945.64     80.95 o 
 -11   5   3     4436.68     4114.59     47.13 o 
  -9   5   3     1402.12     1580.41     69.79 o 
  -7   5   3     4685.02     4539.35     62.17 o 
  -5   5   3       31.33       77.80     14.49 o 
  -3   5   3      143.11      144.69     18.56 o 
  -1   5   3     3326.01     3296.24     66.78 o 
   1   5   3       36.59       43.56     24.28 o 
   3   5   3    25041.01    23196.80    237.25 o 
   5   5   3      448.83      638.02     63.77 o 
   7   5   3      185.46      289.00     43.76 o 
   9   5   3     1272.84     1517.88    105.57 o 
  11   5   3        0.59       21.80     64.59 o 
  13   5   3     1552.83     1580.10     55.30 o 
  15   5   3     4385.63     4292.30    123.47 o 
  17   5   3        0.00        0.00      2.89 o 
  19   5   3     2320.87     2226.81    180.38 o 
  21   5   3      691.56      643.49     38.17 o 
  23   5   3      263.04      273.46     42.43 o 
  25   5   3      745.56      665.92     12.94 o 
  27   5   3       43.99       29.15     75.06 o 
  29   5   3        3.16        3.41    195.40 o 
 -32   6   3        5.57        0.00     71.24 o 
 -30   6   3       80.67      163.20     60.89 o 
 -28   6   3        3.25        0.00      6.85 o 
 -26   6   3       74.27       61.45     72.16 o 
 -24   6   3      122.83      114.81     11.98 o 
 -22   6   3      487.00      559.60     97.52 o 
 -20   6   3      273.92      265.09     17.45 o 
 -18   6   3      185.93      244.21     51.03 o 
 -16   6   3        1.62        0.00     17.05 o 
 -14   6   3      534.68      563.56     84.88 o 
 -12   6   3       36.63       60.37     11.42 o 
 -10   6   3     1089.60     1170.95     39.45 o 
  -8   6   3      173.32      318.59     66.43 o 
  -6   6   3     6266.30     5945.37    167.21 o 
  -4   6   3     8983.28     8666.26     85.06 o 
  -2   6   3       18.99       16.84     39.50 o 
   0   6   3       50.34       69.73     42.63 o 
   2   6   3     4935.23     4744.36     74.03 o 
   4   6   3     1689.76     1669.53     15.99 o 
   6   6   3      298.40      387.77     25.85 o 
   8   6   3     1720.95     1682.76     27.22 o 
  10   6   3       48.00       37.86      2.14 o 
  12   6   3      295.21      293.14     26.31 o 
  14   6   3      275.85      287.24     69.33 o 
  16   6   3     4444.25     4247.20     66.75 o 
  18   6   3      110.68      107.53      7.41 o 
  20   6   3      311.51      369.91     72.26 o 
  22   6   3       72.88      114.79     46.36 o 
  24   6   3      487.98      434.60     44.61 o 
  26   6   3      277.92      243.47     13.34 o 
  28   6   3       13.28        6.20     16.44 o 
 -33   7   3       54.70      130.59     74.65 o 
 -31   7   3       99.16       98.50     46.14 o 
 -29   7   3       31.99       40.16     56.11 o 
 -27   7   3       22.93       32.72     77.05 o 
 -25   7   3     1255.85     1267.82     60.56 o 
 -23   7   3     2052.86     1968.34     60.94 o 
 -21   7   3      105.71      130.16     27.88 o 
 -19   7   3       47.21       49.18     61.69 o 
 -17   7   3     1587.47     1648.22     47.66 o 
 -15   7   3      767.53     1043.51     80.18 o 
 -13   7   3       94.71       92.04     12.69 o 
 -11   7   3     1014.27     1154.28    116.43 o 
  -9   7   3     5629.10     6012.91    438.57 o 
  -7   7   3     3329.92     3580.29     77.43 o 
  -5   7   3      453.73      509.62     80.18 o 
  -3   7   3      383.43      367.22     38.10 o 
  -1   7   3    23698.24    22058.44     40.85 o 
   1   7   3     1419.08     1305.76     99.32 o 
   3   7   3      417.75      448.79     34.56 o 
   5   7   3      761.45      839.52     88.57 o 
   7   7   3     1889.63     1955.16     33.18 o 
   9   7   3      335.99      436.61     52.80 o 
  11   7   3      143.83      157.00     31.30 o 
  13   7   3     2061.16     1924.96    175.18 o 
  15   7   3       25.09       47.80     20.90 o 
  17   7   3     4097.40     3811.64      8.88 o 
  19   7   3       19.04       53.57     66.09 o 
  21   7   3      223.87      198.63     55.25 o 
  23   7   3      198.38      256.90     96.56 o 
  25   7   3        2.78       53.35     66.06 o 
  27   7   3       52.20       84.05     88.08 o 
 -32   8   3        5.42        0.31     19.08 o 
 -30   8   3        2.32        0.37     31.84 o 
 -28   8   3        2.95       48.61     21.11 o 
 -26   8   3       32.42       61.87     60.54 o 
 -24   8   3     1115.80     1137.73     71.10 o 
 -22   8   3     1198.49     1382.87     98.06 o 
 -20   8   3      300.58      348.19     38.80 o 
 -18   8   3      563.27      514.75     27.12 o 
 -16   8   3      394.77      377.54     31.67 o 
 -14   8   3     1285.53     1343.20     25.45 o 
 -12   8   3     1511.03     1646.09     44.39 o 
 -10   8   3      278.14      302.76     57.10 o 
  -8   8   3     6024.08     5610.07    104.59 o 
  -6   8   3     4292.21     4501.93    319.46 o 
  -4   8   3     1388.50     1643.51     63.18 o 
  -2   8   3     4122.42     4144.70     50.35 o 
   0   8   3     1185.81     1256.65     91.63 o 
   2   8   3     1737.43     1665.68     38.75 o 
   4   8   3     1085.77     1073.11     34.57 o 
   6   8   3        0.92       91.52     92.20 o 
   8   8   3       16.68       16.72     54.51 o 
  10   8   3      594.91      535.57     61.65 o 
  12   8   3       79.69      106.44     23.11 o 
  14   8   3     2278.21     2099.54    180.04 o 
  16   8   3      177.19      222.60     35.77 o 
  18   8   3      564.93      624.40     92.07 o 
  20   8   3      208.07      176.69     88.91 o 
  22   8   3      144.90      154.52    149.89 o 
  24   8   3      473.66      415.16     22.51 o 
  26   8   3       22.83       33.19     11.79 o 
 -31   9   3      121.64      172.56     37.99 o 
 -29   9   3      216.14      227.93     52.93 o 
 -27   9   3        8.57       15.38     40.92 o 
 -25   9   3      618.23      613.83     48.50 o 
 -23   9   3      549.64      577.95     47.71 o 
 -21   9   3       71.95       99.11     64.87 o 
 -19   9   3       51.80       82.10     39.35 o 
 -17   9   3        0.01        0.00     21.85 o 
 -15   9   3      539.56      551.42     40.57 o 
 -13   9   3      666.32      677.28     45.69 o 
 -11   9   3      170.51      220.56     35.46 o 
  -9   9   3      270.26      223.12     24.65 o 
  -7   9   3     3167.20     3056.09     58.45 o 
  -5   9   3      247.14      363.77     60.05 o 
  -3   9   3     1937.78     1836.64     17.80 o 
  -1   9   3     5613.55     5536.98    101.44 o 
   1   9   3     8656.33     8857.98    203.92 o 
   3   9   3      723.37     1008.35    138.75 o 
   5   9   3      338.84      396.37     25.57 o 
   7   9   3      194.64      212.82     22.53 o 
   9   9   3       59.77       50.45     26.51 o 
  11   9   3      614.94      713.40     70.94 o 
  13   9   3      776.45      781.46     21.47 o 
  15   9   3     2614.07     2965.43    112.83 o 
  17   9   3       52.47      117.09    101.63 o 
  19   9   3       87.73      109.02     53.35 o 
  21   9   3      253.05      267.68     41.00 o 
  23   9   3       75.96      234.64    114.23 o 
  25   9   3       35.39       53.57     61.73 o 
 -30  10   3        5.31       15.72     41.85 o 
 -28  10   3       20.59       29.96     61.50 o 
 -26  10   3      546.80      537.68     78.77 o 
 -24  10   3     2586.93     2374.65     58.13 o 
 -22  10   3      182.39      180.22     52.63 o 
 -20  10   3      108.30      121.24     18.05 o 
 -18  10   3       17.01        6.33     13.45 o 
 -16  10   3      149.01      294.35     90.49 o 
 -14  10   3      331.23      285.76     25.67 o 
 -12  10   3        3.27        0.00     31.93 o 
 -10  10   3      615.46      569.32     43.95 o 
  -8  10   3        0.62        0.77     50.66 o 
  -6  10   3        0.41       22.95     71.49 o 
  -4  10   3     2421.44     2418.74     58.70 o 
  -2  10   3      971.96      965.38    111.81 o 
   0  10   3     2019.80     2367.26     88.41 o 
   2  10   3     1119.93     1071.48     22.69 o 
   4  10   3       48.89       48.09      5.84 o 
   6  10   3      291.27      326.94     49.42 o 
   8  10   3        3.06       30.17     50.07 o 
  10  10   3      222.14      236.93     17.30 o 
  12  10   3      260.62      323.17    123.48 o 
  14  10   3     1539.56     1599.81     99.66 o 
  16  10   3       14.56       10.24    120.52 o 
  18  10   3       33.15       32.98     47.40 o 
  20  10   3      512.51      538.98    124.83 o 
  22  10   3       16.79       26.24     22.95 o 
  24  10   3       84.35      118.64     43.45 o 
 -29  11   3      162.32      159.17     32.85 o 
 -27  11   3        6.36        0.81      6.82 o 
 -25  11   3      172.80      205.25     60.58 o 
 -23  11   3      893.55     1030.80     83.20 o 
 -21  11   3       24.25       31.00     60.03 o 
 -19  11   3      201.26      280.72     66.71 o 
 -17  11   3        9.97       34.17     85.38 o 
 -15  11   3        0.32        7.80     31.37 o 
 -13  11   3      673.66      559.46     99.76 o 
 -11  11   3      120.99      126.07     40.76 o 
  -9  11   3     1273.74     1242.44     39.15 o 
  -7  11   3      524.88      517.11     37.83 o 
  -5  11   3      312.86      320.55     50.58 o 
  -3  11   3      563.72      629.89     86.15 o 
  -1  11   3      656.71      745.18     38.72 o 
   1  11   3     1691.59     1961.71     76.02 o 
   3  11   3        0.13        0.00     55.84 o 
   5  11   3       70.81       70.45     26.51 o 
   7  11   3      296.99      374.83     64.55 o 
   9  11   3      130.77      101.03     21.56 o 
  11  11   3       58.47       64.86    131.75 o 
  13  11   3       39.93      130.04     60.66 o 
  15  11   3     1187.38     1383.94    150.43 o 
  17  11   3      786.75      699.93     36.29 o 
  19  11   3        8.58       24.80     98.38 o 
  21  11   3       98.26      137.49    106.55 o 
  23  11   3      362.14      314.91     61.68 o 
 -28  12   3        0.35       10.43     28.65 o 
 -26  12   3      186.46      316.43     87.92 o 
 -24  12   3      224.30      240.84     33.53 o 
 -22  12   3        8.00       29.72     13.50 o 
 -20  12   3      738.64      633.20     30.77 o 
 -18  12   3      446.38      385.29     11.48 o 
 -16  12   3      724.34      694.99     94.59 o 
 -14  12   3     1900.02     1915.27    127.89 o 
 -12  12   3      635.47      699.05     73.14 o 
 -10  12   3     4382.81     4276.36    105.28 o 
  -8  12   3     2132.89     1931.06     83.19 o 
  -6  12   3      199.02      225.07     28.26 o 
  -4  12   3        3.48       12.27     69.42 o 
  -2  12   3       74.36      128.31     96.03 o 
   0  12   3     1726.00     2032.85     90.57 o 
   2  12   3      141.46      171.61     73.66 o 
   4  12   3      115.57      180.25     73.18 o 
   6  12   3       96.32      112.12     64.91 o 
   8  12   3        5.54        0.00     23.90 o 
  10  12   3       53.76       54.67     39.50 o 
  12  12   3      128.24      116.62      1.24 o 
  14  12   3       96.85       79.32     28.74 o 
  16  12   3      194.95      244.17    131.37 o 
  18  12   3      939.11      839.42    119.67 o 
  20  12   3      320.60      377.94     77.48 o 
  22  12   3      337.20      401.74    164.85 o 
 -27  13   3       16.06        6.07     18.97 o 
 -25  13   3       33.55       33.41     23.50 o 
 -23  13   3        6.74        6.88     25.38 o 
 -21  13   3     1533.85     1461.67     94.64 o 
 -19  13   3      222.02      250.86     93.73 o 
 -17  13   3      121.32      177.11     76.68 o 
 -15  13   3      320.31      311.64     31.60 o 
 -13  13   3      406.14      413.15     88.74 o 
 -11  13   3        5.95        4.65     19.97 o 
  -9  13   3      110.62      112.21     51.85 o 
  -7  13   3      157.57      173.23     73.83 o 
  -5  13   3     3380.71     3238.09     81.05 o 
  -3  13   3     4069.36     3755.69     98.58 o 
  -1  13   3       24.42      137.93     53.20 o 
   1  13   3      591.96      586.16     80.23 o 
   3  13   3      550.38      587.03    127.45 o 
   5  13   3       21.81       65.04     81.97 o 
   7  13   3      111.73      116.13     12.87 o 
   9  13   3       31.24       18.85     84.69 o 
  11  13   3       53.56       48.95    105.62 o 
  13  13   3      421.42      360.45    154.64 o 
  15  13   3      133.13      215.35    136.52 o 
  17  13   3      210.36      257.74     47.61 o 
  19  13   3      396.84      403.11     42.38 o 
  21  13   3       98.42      122.71     91.50 o 
 -24  14   3       66.96       84.19     63.17 o 
 -22  14   3        0.80       29.52     86.58 o 
 -20  14   3      188.05      194.68     21.05 o 
 -18  14   3      737.79      662.96     49.09 o 
 -16  14   3       54.83       90.37     80.10 o 
 -14  14   3      223.79      199.20     53.05 o 
 -12  14   3        2.62        6.96     41.02 o 
 -10  14   3       24.78       64.47     52.84 o 
  -8  14   3      423.25      395.72     43.07 o 
  -6  14   3     3089.06     2940.42    144.35 o 
  -4  14   3     1932.09     1670.44    148.20 o 
  -2  14   3     1643.51     1992.23    110.08 o 
   0  14   3      170.31      235.12     42.33 o 
   2  14   3     4372.51     4127.41     93.72 o 
   4  14   3     4803.55     4564.51    104.21 o 
   6  14   3      348.84      571.43     59.31 o 
   8  14   3      553.81      484.16    126.57 o 
  10  14   3      225.07      289.43     46.56 o 
  12  14   3       21.21        9.76    121.50 o 
  14  14   3       33.86       65.06     13.91 o 
  16  14   3      194.10      218.90     98.61 o 
  18  14   3       36.90       60.47     47.61 o 
  20  14   3        9.39        8.04     49.72 o 
 -23  15   3      411.03      425.23    129.96 o 
 -21  15   3        8.71       98.31     51.76 o 
 -19  15   3        6.43       14.12     82.23 o 
 -17  15   3      454.06      592.90     83.65 o 
 -15  15   3      417.81      530.71     94.82 o 
 -13  15   3      184.51      170.70      6.70 o 
 -11  15   3      250.49      237.47     28.21 o 
  -9  15   3      123.40      211.67     79.10 o 
  -7  15   3      304.50      275.79     27.18 o 
  -5  15   3      347.67      374.14     63.82 o 
  -3  15   3     1432.91     1248.74    170.83 o 
  -1  15   3     2573.34     2445.17     36.14 o 
   1  15   3      546.27      490.55     28.62 o 
   3  15   3      415.91      446.85     95.95 o 
   5  15   3      855.51      838.29     98.07 o 
   7  15   3       72.34       58.93     61.18 o 
   9  15   3       42.41       52.18     73.36 o 
  11  15   3       45.25       44.23     38.68 o 
  13  15   3        0.44       17.04     95.61 o 
  15  15   3       59.07      136.39     44.35 o 
  17  15   3       45.59      105.91    116.26 o 
 -20  16   3        0.92       27.07     88.72 o 
 -18  16   3      239.80      217.42      1.86 o 
 -16  16   3       64.75       80.30     79.40 o 
 -14  16   3       95.21      102.97     21.24 o 
 -12  16   3      118.45      163.46     45.55 o 
 -10  16   3        0.00        1.47     32.94 o 
  -8  16   3      123.58      115.61     26.78 o 
  -6  16   3     1018.70      927.90     87.84 o 
  -4  16   3      254.99      260.46     34.91 o 
  -2  16   3      555.30      525.17     16.29 o 
   0  16   3      185.96      216.10     91.31 o 
   2  16   3     1826.26     1897.84     68.42 o 
   4  16   3     1244.39     1063.17     45.44 o 
   6  16   3     1106.80     1027.49     46.94 o 
   8  16   3      527.06      587.39     83.24 o 
  10  16   3      223.40      213.43     30.10 o 
  12  16   3        5.82       15.79     74.05 o 
  14  16   3      365.21      512.94    133.84 o 
  16  16   3      346.55      438.14    146.02 o 
 -17  17   3        3.88       66.26     98.32 o 
 -15  17   3       63.55       78.67     61.10 o 
 -13  17   3       16.14       17.17    137.12 o 
 -11  17   3        9.46       15.42     90.10 o 
  -9  17   3       27.15       32.32     21.83 o 
  -7  17   3        8.00       17.08     92.26 o 
  -5  17   3        4.41       45.49     99.14 o 
  -3  17   3      617.26      633.47     68.79 o 
  -1  17   3      309.05      357.51     40.39 o 
   1  17   3      830.80      792.08     47.59 o 
   3  17   3       22.08       59.72     71.80 o 
   5  17   3        6.37       46.59    102.62 o 
   7  17   3        6.05        0.00     30.16 o 
   9  17   3      144.80      130.08    120.33 o 
  11  17   3        2.43       23.09     74.76 o 
  13  17   3        3.21       40.63    164.73 o 
 -14  18   3       36.63       21.40     76.75 o 
 -12  18   3        5.26       12.19     57.58 o 
 -10  18   3        3.51        0.00    122.29 o 
  -8  18   3        3.01        4.03    110.36 o 
  -6  18   3       97.83       77.66     25.08 o 
  -4  18   3       38.55       54.61    131.43 o 
  -2  18   3      435.90      489.22     76.59 o 
   0  18   3       45.36       17.97     20.32 o 
   2  18   3       10.08       28.08     46.52 o 
   4  18   3       16.84       17.24     54.71 o 
   6  18   3       26.52      153.92    165.02 o 
   8  18   3       71.20      132.61     34.94 o 
  10  18   3       39.52       63.76     43.97 o 
  -9  19   3        9.73       33.63     75.27 o 
  -7  19   3       30.03       17.58    154.47 o 
  -5  19   3        0.84        0.00     17.55 o 
  -3  19   3      229.97      249.26    108.61 o 
  -1  19   3       30.05      164.07    136.47 o 
   1  19   3        1.00        0.00     17.37 o 
   3  19   3      272.35      270.15     41.25 o 
 -34   0   4      456.17      487.88    129.96 o 
 -32   0   4      391.39      491.60    226.10 o 
 -30   0   4       41.27       60.48    169.35 o 
 -28   0   4      783.23      671.80     52.42 o 
 -26   0   4        1.34       39.08     12.72 o 
 -24   0   4      178.15      237.58     36.29 o 
 -22   0   4       49.68      108.24    223.00 o 
 -20   0   4      210.13      260.84     41.56 o 
 -18   0   4     4780.58     4705.70     61.72 o 
 -16   0   4     1863.52     1982.52    142.67 o 
 -14   0   4      423.44     1004.29    205.32 o 
 -12   0   4      756.83      826.88    235.41 o 
 -10   0   4     7862.93     8240.56    133.06 o 
  -8   0   4    19987.93    18482.88    207.18 o 
  -6   0   4     7182.92     7169.59     28.53 o 
  -4   0   4      755.80      921.79    179.27 o 
  -2   0   4     4761.02     4629.99     65.62 o 
   0   0   4    15753.80    15456.40    129.18 o 
   2   0   4     2721.17     2913.98     83.74 o 
   4   0   4     1533.86     1622.14     76.39 o 
   6   0   4      102.70      321.39    118.38 o 
   8   0   4     5131.59     4804.39     99.41 o 
  10   0   4      434.69      476.44     31.17 o 
  12   0   4     9556.68     9165.90     68.54 o 
  14   0   4      290.55      280.26     21.05 o 
  16   0   4      305.94      345.47     87.62 o 
  18   0   4     1928.80     1777.47     33.03 o 
  20   0   4      643.02      618.24     56.92 o 
  22   0   4        0.49        0.00     41.55 o 
  24   0   4      406.90      562.75    119.72 o 
  26   0   4      136.61      190.13    205.32 o 
  28   0   4        9.17       59.55    202.84 o 
 -35   1   4       21.69       15.34     93.57 o 
 -33   1   4       24.27       30.62    165.65 o 
 -31   1   4        7.95        0.00     26.79 o 
 -29   1   4       18.42       42.23    118.22 o 
 -27   1   4      777.52      727.26     36.91 o 
 -25   1   4      635.63      703.38    225.64 o 
 -23   1   4       33.98       76.40     16.75 o 
 -21   1   4     1691.69     1794.27    136.16 o 
 -19   1   4     1506.50     1579.50     65.60 o 
 -17   1   4      185.54      175.88     39.70 o 
 -15   1   4       81.60      166.86     94.40 o 
 -13   1   4     2881.79     2844.42    111.84 o 
 -11   1   4     2450.96     2177.17     97.54 o 
  -9   1   4       65.80      354.86     85.96 o 
  -7   1   4       79.35       96.46     49.57 o 
  -5   1   4      119.39      138.40     30.82 o 
  -3   1   4    12664.49    12315.38    392.17 o 
  -1   1   4    17223.13    16246.67    134.76 o 
   1   1   4    14129.62    13694.15    295.94 o 
   3   1   4     3169.69     3198.87    108.09 o 
   5   1   4     1039.85     1325.86     57.15 o 
   7   1   4     2199.36     2213.54    151.22 o 
   9   1   4      505.66      545.30     45.96 o 
  11   1   4     4981.62     4682.50     44.03 o 
  13   1   4      247.87      238.99     13.27 o 
  15   1   4     4532.64     4311.26     45.82 o 
  17   1   4     7710.18     7509.35     55.66 o 
  19   1   4      524.21      512.18     19.26 o 
  21   1   4      588.63      651.94     40.70 o 
  23   1   4       49.92       65.83     34.91 o 
  25   1   4       12.86       61.10     35.68 o 
  27   1   4        5.78       34.40     87.03 o 
 -34   2   4      114.27       82.73      8.06 o 
 -32   2   4      206.55      251.68     33.80 o 
 -30   2   4        0.65        0.00     62.61 o 
 -28   2   4       35.62       26.90     20.63 o 
 -26   2   4       41.10       30.15     69.85 o 
 -24   2   4     7183.17     7629.24    244.71 o 
 -22   2   4      422.91      457.26     58.77 o 
 -20   2   4     1523.26     1526.61     61.83 o 
 -18   2   4      104.38      234.95    118.42 o 
 -16   2   4       45.09       72.90    140.40 o 
 -14   2   4     1626.93     2018.79    153.42 o 
 -12   2   4     1000.70     1224.37    116.70 o 
 -10   2   4      406.02      553.26    115.38 o 
  -8   2   4     9048.50     9079.89    358.79 o 
  -6   2   4    20548.98    19884.76    325.91 o 
  -4   2   4        5.62      109.41     96.94 o 
  -2   2   4       43.66       54.69     36.93 o 
   0   2   4      354.91      353.76     36.57 o 
   2   2   4     6254.74     7473.13    230.73 o 
   4   2   4     2666.56     2496.51    127.15 o 
   6   2   4     2531.18     2473.15     37.79 o 
   8   2   4      624.33      827.05     46.68 o 
  10   2   4      494.48      556.19     45.21 o 
  12   2   4       48.64       79.24     53.33 o 
  14   2   4     3566.49     3637.96     63.30 o 
  16   2   4       61.31       62.10     11.55 o 
  18   2   4      278.80      296.09     29.44 o 
  20   2   4       36.77       47.74     30.46 o 
  22   2   4      100.81       92.72     17.73 o 
  24   2   4       17.58       22.19     27.06 o 
  26   2   4       69.07      104.51     36.43 o 
  28   2   4      172.71      288.89    100.93 o 
 -35   3   4        1.90        0.00    125.89 o 
 -33   3   4      149.95      127.09     89.98 o 
 -31   3   4      375.11      376.71     63.00 o 
 -29   3   4      190.44      253.73    121.60 o 
 -27   3   4      229.89      227.13    159.29 o 
 -25   3   4      226.09      245.86     66.24 o 
 -23   3   4     2801.23     2550.53     79.98 o 
 -21   3   4      632.33      793.89    108.57 o 
 -19   3   4     1577.16     1610.10     82.50 o 
 -17   3   4      103.21      224.20    138.76 o 
 -15   3   4      103.92      134.35     50.71 o 
 -13   3   4     6543.87     6799.98    498.55 o 
 -11   3   4       24.53      110.55     40.22 o 
  -9   3   4      187.16      182.75     35.07 o 
  -7   3   4     5134.33     4831.22     31.38 o 
  -5   3   4      224.47      378.32     70.53 o 
  -3   3   4     5981.60     5679.82    116.47 o 
  -1   3   4     6050.22     5689.20     92.41 o 
   1   3   4      737.88      747.85     87.82 o 
   3   3   4     1901.91     1996.22     54.29 o 
   5   3   4      769.63      990.45     93.24 o 
   7   3   4      142.32      119.12     60.15 o 
   9   3   4      690.68      717.87     50.05 o 
  11   3   4        0.28        5.37     42.87 o 
  13   3   4      633.34      601.40     55.05 o 
  15   3   4     2009.13     1936.89     97.71 o 
  17   3   4      188.98      215.77     54.97 o 
  19   3   4      243.26      225.88     20.00 o 
  21   3   4      361.41      395.33     70.05 o 
  23   3   4        0.11        0.00     36.87 o 
  25   3   4       42.42       64.70     52.91 o 
  27   3   4       41.93       36.76      2.52 o 
 -34   4   4       54.95       56.65     39.50 o 
 -32   4   4      151.90      188.90     27.72 o 
 -30   4   4        6.75       65.85     72.37 o 
 -28   4   4        7.03       52.09     87.60 o 
 -26   4   4     2114.16     2101.07     23.67 o 
 -24   4   4       53.62       44.04     51.41 o 
 -22   4   4      957.10     1301.69    112.91 o 
 -20   4   4       28.00       26.70     14.52 o 
 -18   4   4      416.01      446.98     29.94 o 
 -16   4   4     1428.89     1417.17    108.03 o 
 -14   4   4     6040.73     5741.11     97.42 o 
 -12   4   4      657.58      611.60    109.99 o 
 -10   4   4    15738.96    14561.75     56.83 o 
  -8   4   4     1227.04     1364.09     69.81 o 
  -6   4   4      891.48      938.03     62.64 o 
  -4   4   4      146.47      166.00     63.10 o 
  -2   4   4     2581.59     2940.69    107.19 o 
   0   4   4       28.74       74.96    120.15 o 
   2   4   4      459.76      547.97     64.44 o 
   4   4   4      137.77      182.58     29.24 o 
   6   4   4     4603.07     4456.65     26.10 o 
   8   4   4      876.03      945.55     35.35 o 
  10   4   4      134.57      164.43     35.67 o 
  12   4   4     1015.71     1067.29     94.59 o 
  14   4   4     1152.50     1109.85     10.17 o 
  16   4   4       67.77      258.85     82.00 o 
  18   4   4     1185.00     1157.62     41.42 o 
  20   4   4      205.18      222.21     32.28 o 
  22   4   4      182.22      201.18     29.97 o 
  24   4   4        1.46        0.00     66.20 o 
  26   4   4       34.17       96.44     68.37 o 
  28   4   4      112.83      144.84    241.30 o 
 -33   5   4        3.44       68.53     34.72 o 
 -31   5   4       28.30       29.74     17.86 o 
 -29   5   4        0.02      124.19     76.12 o 
 -27   5   4      157.37      164.37     20.40 o 
 -25   5   4     1113.19     1139.68     71.02 o 
 -23   5   4       84.29       71.75     21.93 o 
 -21   5   4      568.97      626.99     38.90 o 
 -19   5   4       32.20       30.20     65.39 o 
 -17   5   4     1957.00     2121.81     93.93 o 
 -15   5   4     3814.21     3448.54     73.78 o 
 -13   5   4       57.89       58.55     65.59 o 
 -11   5   4     5988.40     6246.24    149.28 o 
  -9   5   4    10581.59     9949.28    471.02 o 
  -7   5   4     2868.07     2775.21     48.58 o 
  -5   5   4     2717.62     2605.22    103.50 o 
  -3   5   4    23851.95    22991.44    361.08 o 
  -1   5   4     4691.71     4326.97    157.23 o 
   1   5   4     1244.41     1525.21     59.18 o 
   3   5   4      320.25      273.37     46.25 o 
   5   5   4     1202.07     1187.01     38.22 o 
   7   5   4        5.88       36.49     25.03 o 
   9   5   4      711.57      774.31     46.54 o 
  11   5   4     3526.75     3401.64     47.16 o 
  13   5   4     1293.99     1221.67     72.32 o 
  15   5   4      200.70      259.12     30.89 o 
  17   5   4      153.32      153.75     28.42 o 
  19   5   4      581.10      525.22     86.84 o 
  21   5   4      374.95      442.29     56.04 o 
  23   5   4      108.99      131.21     44.47 o 
  25   5   4      159.76      197.27    144.56 o 
  27   5   4       11.66       10.71     38.43 o 
 -34   6   4       67.49      176.09     51.26 o 
 -32   6   4      236.85      257.69     55.85 o 
 -30   6   4      194.94      156.04     18.27 o 
 -28   6   4      411.72      426.66     52.20 o 
 -26   6   4       10.30       10.65     45.19 o 
 -24   6   4     3662.34     3406.30    120.88 o 
 -22   6   4      100.62      147.83     35.85 o 
 -20   6   4      378.35      369.68     59.02 o 
 -18   6   4      587.38      565.94     97.95 o 
 -16   6   4        7.53       25.86     57.77 o 
 -14   6   4     2717.85     2729.56     29.58 o 
 -12   6   4     3768.85     3588.93    100.38 o 
 -10   6   4     1793.66     1765.78     75.33 o 
  -8   6   4      986.40     1061.87     49.53 o 
  -6   6   4    13553.12    12821.09    138.69 o 
  -4   6   4      542.90      561.97     34.05 o 
  -2   6   4     4286.99     4245.11     85.42 o 
   0   6   4     1245.34     1342.78    168.83 o 
   2   6   4     7354.63     7469.85     90.35 o 
   4   6   4    10567.15    10421.64    592.94 o 
   6   6   4     3074.82     2948.44     85.70 o 
   8   6   4     1807.44     1794.85     41.72 o 
  10   6   4      597.70      636.20     22.36 o 
  12   6   4      720.87      678.27      9.04 o 
  14   6   4     2400.95     2381.97    120.79 o 
  16   6   4     2074.90     1877.17    127.53 o 
  18   6   4      244.91      247.04     16.71 o 
  20   6   4      129.82      125.58    125.26 o 
  22   6   4       97.06       95.78    106.77 o 
  24   6   4      111.44      100.07     50.27 o 
  26   6   4      325.99      495.63    223.93 o 
 -33   7   4       29.75       21.87      6.05 o 
 -31   7   4       66.57      134.01     39.12 o 
 -29   7   4      221.64      340.68    105.86 o 
 -27   7   4        8.60       27.54     98.12 o 
 -25   7   4       63.05      111.07     87.97 o 
 -23   7   4      853.18      749.69     44.07 o 
 -21   7   4      206.27      189.53     44.39 o 
 -19   7   4      128.39      161.39     61.45 o 
 -17   7   4      195.45      199.78     36.07 o 
 -15   7   4      136.64      171.38     11.89 o 
 -13   7   4        4.21       18.34     26.29 o 
 -11   7   4     4026.77     3642.16     37.20 o 
  -9   7   4      267.06      514.63     33.84 o 
  -7   7   4      935.40     1060.27     74.83 o 
  -5   7   4     1089.41     1028.42     27.59 o 
  -3   7   4      531.00      720.63     72.70 o 
  -1   7   4    15183.30    14634.89    212.38 o 
   1   7   4      200.22      514.00     86.65 o 
   3   7   4     6644.38     6361.11     75.34 o 
   5   7   4     1129.85     1345.01     54.09 o 
   7   7   4     1140.14     1139.77     14.24 o 
   9   7   4        5.75        5.42     60.28 o 
  11   7   4      763.60      740.04     65.28 o 
  13   7   4        4.93        4.00     49.10 o 
  15   7   4      133.58      247.88     79.38 o 
  17   7   4      801.24      828.80     40.92 o 
  19   7   4      389.51      365.67     40.79 o 
  21   7   4      164.82      175.40     53.19 o 
  23   7   4       82.16      210.91    204.08 o 
  25   7   4       52.71       99.56     39.39 o 
 -32   8   4        4.96        0.00     22.09 o 
 -30   8   4        4.55       20.95      6.32 o 
 -28   8   4      163.13      137.05     11.14 o 
 -26   8   4      252.83      302.37     46.69 o 
 -24   8   4      284.65      399.80    113.45 o 
 -22   8   4      416.40      430.28     34.55 o 
 -20   8   4      709.98      884.50     60.77 o 
 -18   8   4       58.87       73.37     66.46 o 
 -16   8   4      858.91      804.17     29.39 o 
 -14   8   4     3965.10     3962.20     62.32 o 
 -12   8   4      419.91      529.87     71.68 o 
 -10   8   4       31.89       50.17     12.04 o 
  -8   8   4      111.08      102.27     64.97 o 
  -6   8   4      276.57      233.37     27.72 o 
  -4   8   4     4568.24     4110.68    127.64 o 
  -2   8   4     1293.40     1254.53     46.63 o 
   0   8   4     2229.70     2149.02     31.20 o 
   2   8   4     1731.54     1570.51     50.62 o 
   4   8   4      722.56      868.34     64.14 o 
   6   8   4      125.41      237.14     66.85 o 
   8   8   4     1707.63     1748.60     83.94 o 
  10   8   4      360.72      480.37    119.94 o 
  12   8   4      195.47      183.04      7.08 o 
  14   8   4     1301.12     1603.05     84.47 o 
  16   8   4        9.52       30.46     20.60 o 
  18   8   4      243.14      272.43     80.10 o 
  20   8   4        2.08        2.92     96.93 o 
  22   8   4       26.15       11.17    117.24 o 
  24   8   4       38.35       36.91     24.81 o 
 -31   9   4        0.47        0.00     19.72 o 
 -29   9   4       94.89      110.68     15.19 o 
 -27   9   4        0.01       14.61     14.54 o 
 -25   9   4       21.43       75.15     59.76 o 
 -23   9   4     1531.11     1370.72     70.88 o 
 -21   9   4      243.96      251.41     19.52 o 
 -19   9   4      576.98      601.43     67.70 o 
 -17   9   4     1465.31     1363.78     46.28 o 
 -15   9   4      463.78      395.73    172.41 o 
 -13   9   4        1.94       22.32     15.03 o 
 -11   9   4       38.83       32.91     30.60 o 
  -9   9   4      640.77      635.05     39.09 o 
  -7   9   4      333.16      317.06     43.09 o 
  -5   9   4     1383.11     1748.18    108.16 o 
  -3   9   4       15.94       11.96     94.14 o 
  -1   9   4       79.63      131.39     65.84 o 
   1   9   4       33.59       62.49     33.76 o 
   3   9   4      631.92      698.69     70.24 o 
   5   9   4      767.35      815.55     42.16 o 
   7   9   4        8.21       53.30    102.57 o 
   9   9   4        1.11        0.00     13.28 o 
  11   9   4       14.22       19.03     60.92 o 
  13   9   4        0.31       26.36     31.14 o 
  15   9   4     2138.65     2222.31    103.87 o 
  17   9   4       63.23      208.49    113.52 o 
  19   9   4      173.24      173.04      6.20 o 
  21   9   4       44.44       65.04     65.05 o 
  23   9   4       25.81       11.48    167.79 o 
  25   9   4        9.51        2.17    207.18 o 
 -30  10   4      295.72      353.09     78.21 o 
 -28  10   4        0.08        0.00     15.81 o 
 -26  10   4        2.00       21.06     52.20 o 
 -24  10   4        0.54       46.46     35.36 o 
 -22  10   4       17.27      100.28     43.99 o 
 -20  10   4      124.54      139.29     33.43 o 
 -18  10   4      145.17      133.87     31.42 o 
 -16  10   4      230.26      305.14     42.19 o 
 -14  10   4       93.17      173.52     47.91 o 
 -12  10   4       53.65       73.35     15.50 o 
 -10  10   4     2998.66     3191.91    103.35 o 
  -8  10   4      526.62      599.87      6.86 o 
  -6  10   4      123.23      124.70     38.47 o 
  -4  10   4      367.18      405.17     47.40 o 
  -2  10   4      102.17      217.53     55.68 o 
   0  10   4      626.82      741.04     67.15 o 
   2  10   4     1302.04     1351.36    208.05 o 
   4  10   4       72.62      202.80    101.35 o 
   6  10   4        3.17       17.34     65.36 o 
   8  10   4      365.30      403.96     24.74 o 
  10  10   4      166.97      163.93     54.19 o 
  12  10   4       97.48      149.58     70.11 o 
  14  10   4        0.49        3.31     20.37 o 
  16  10   4      483.45      524.82     57.16 o 
  18  10   4      102.18      174.60     57.35 o 
  20  10   4        0.00        0.00      8.99 o 
  22  10   4      173.12      170.38     80.67 o 
  24  10   4       76.54      111.66    216.80 o 
 -29  11   4      488.65      403.65     93.09 o 
 -27  11   4       31.20       36.59     19.99 o 
 -25  11   4       22.64       12.59     32.95 o 
 -23  11   4       33.40       51.47     67.04 o 
 -21  11   4        6.43        4.32     19.08 o 
 -19  11   4       16.53       52.43     56.10 o 
 -17  11   4      208.91      264.50     50.54 o 
 -15  11   4      177.96      211.57     49.77 o 
 -13  11   4      312.66      403.60    123.53 o 
 -11  11   4       16.31      104.39     98.71 o 
  -9  11   4       33.19       24.76     20.37 o 
  -7  11   4     2111.95     2061.65     53.45 o 
  -5  11   4      600.39      706.16     74.95 o 
  -3  11   4        3.87       30.81     88.29 o 
  -1  11   4      115.60      206.07     45.18 o 
   1  11   4      601.37      601.86     49.47 o 
   3  11   4        0.01       66.35     25.43 o 
   5  11   4       95.63      156.92     42.19 o 
   7  11   4       83.49       77.73     91.62 o 
   9  11   4       40.07       27.75     10.57 o 
  11  11   4       16.69       10.68    139.94 o 
  13  11   4      439.21      495.28     74.70 o 
  15  11   4      907.06      841.47     15.97 o 
  17  11   4      219.07      308.24     82.70 o 
  19  11   4      200.84      211.58    130.02 o 
  21  11   4        5.67       21.80     89.92 o 
  23  11   4       67.81      101.89     35.25 o 
 -28  12   4      248.41      341.85    138.67 o 
 -26  12   4      188.43      337.28     96.39 o 
 -24  12   4        1.29       15.57     19.83 o 
 -22  12   4        8.38       30.34    100.06 o 
 -20  12   4      157.07      173.62     53.93 o 
 -18  12   4      299.85      396.59    110.09 o 
 -16  12   4     1685.79     1548.69     53.71 o 
 -14  12   4       58.21      130.44    103.79 o 
 -12  12   4      135.15      157.80     63.25 o 
 -10  12   4       66.23      112.96     77.40 o 
  -8  12   4      304.74      349.07     76.32 o 
  -6  12   4     4242.74     4166.72     59.25 o 
  -4  12   4      614.52      620.83     41.53 o 
  -2  12   4      219.42      332.49     76.46 o 
   0  12   4     5566.78     5194.35     62.83 o 
   2  12   4       93.28      160.26    158.18 o 
   4  12   4        3.64       19.46     69.71 o 
   6  12   4       44.71       31.59     94.05 o 
   8  12   4      502.19      460.86     31.11 o 
  10  12   4       92.36       80.50    121.90 o 
  12  12   4      510.19      429.76     36.91 o 
  14  12   4      540.88      499.75     27.14 o 
  16  12   4       12.82       49.29     64.71 o 
  18  12   4      279.68      408.96     97.08 o 
  20  12   4        8.42      116.54     78.62 o 
 -27  13   4       66.94       82.19    131.82 o 
 -25  13   4       34.22       42.80     87.77 o 
 -23  13   4       60.68      117.62     47.95 o 
 -21  13   4        2.46       12.14     21.35 o 
 -19  13   4      137.48       88.81     14.60 o 
 -17  13   4        0.08        7.99     26.83 o 
 -15  13   4        2.61       19.24     69.22 o 
 -13  13   4       13.94       21.74     53.72 o 
 -11  13   4       59.07       36.51     45.80 o 
  -9  13   4       77.41       55.39     39.89 o 
  -7  13   4      597.83      655.61     77.62 o 
  -5  13   4      293.01      258.83     23.80 o 
  -3  13   4     5690.70     5631.71     95.09 o 
  -1  13   4     2180.51     2199.38     57.30 o 
   1  13   4      252.18      208.09     22.84 o 
   3  13   4      342.10      345.38     38.67 o 
   5  13   4      143.02      197.14     70.22 o 
   7  13   4      611.68      575.23     56.76 o 
   9  13   4      462.44      500.21     67.90 o 
  11  13   4      400.18      385.73     30.71 o 
  13  13   4      742.87      655.00     17.37 o 
  15  13   4        2.86       30.47     22.64 o 
  17  13   4        0.00        0.00     40.38 o 
  19  13   4      113.48      126.63    105.05 o 
 -24  14   4       47.85       35.77     59.91 o 
 -22  14   4      139.54      286.00     98.01 o 
 -20  14   4        3.42        6.25     25.18 o 
 -18  14   4       57.61       44.97     46.84 o 
 -16  14   4       15.34       11.83     20.17 o 
 -14  14   4       34.30       56.43     72.07 o 
 -12  14   4      268.54      322.55     29.53 o 
 -10  14   4       12.36       99.89     71.52 o 
  -8  14   4       10.95       33.06     28.02 o 
  -6  14   4      432.16      523.68    124.52 o 
  -4  14   4       44.21       46.72     16.23 o 
  -2  14   4      740.21      733.82     40.14 o 
   0  14   4       83.72      106.53     99.98 o 
   2  14   4       39.60       97.06     32.57 o 
   4  14   4       12.29       47.48    132.27 o 
   6  14   4       36.81       33.04     39.18 o 
   8  14   4        0.01        8.62     60.72 o 
  10  14   4      198.35      234.86     35.46 o 
  12  14   4      309.14      285.63    120.43 o 
  14  14   4      540.50      496.63      9.15 o 
  16  14   4        0.18        3.31     11.59 o 
  18  14   4       86.55      107.66     95.12 o 
 -23  15   4      195.36      191.41     37.13 o 
 -21  15   4        3.52       72.82     66.34 o 
 -19  15   4       10.97       41.20     81.29 o 
 -17  15   4       26.28       33.05    115.78 o 
 -15  15   4      117.02      174.42     49.39 o 
 -13  15   4        0.21        9.85     79.39 o 
 -11  15   4       10.66        4.49     25.11 o 
  -9  15   4       84.86       88.88     17.36 o 
  -7  15   4      163.45      317.07     75.05 o 
  -5  15   4       13.50       15.26     22.28 o 
  -3  15   4      318.60      298.73     45.17 o 
  -1  15   4       61.54      137.67     77.89 o 
   1  15   4      220.84      191.78     30.63 o 
   3  15   4      834.59      729.41     39.55 o 
   5  15   4      494.33      493.92     58.15 o 
   7  15   4      164.80      165.42     35.52 o 
   9  15   4      101.69      136.30     90.46 o 
  11  15   4        2.71      125.28     69.91 o 
  13  15   4       51.19       67.08    104.41 o 
  15  15   4        4.69       15.19    103.98 o 
 -20  16   4       85.29      165.00    124.48 o 
 -18  16   4       72.57       99.96     25.30 o 
 -16  16   4       70.90       76.83     59.16 o 
 -14  16   4       41.65      141.80     66.32 o 
 -12  16   4      446.13      397.99     66.29 o 
 -10  16   4       78.90      103.09     52.50 o 
  -8  16   4      285.37      400.56    118.79 o 
  -6  16   4        8.04       45.13     79.77 o 
  -4  16   4       87.90       78.59     22.00 o 
  -2  16   4       68.10      113.27     43.73 o 
   0  16   4      106.66      156.04     42.01 o 
   2  16   4       28.10       43.59     15.66 o 
   4  16   4        0.09       29.70     77.11 o 
   6  16   4      304.66      432.01    130.46 o 
   8  16   4      705.21      711.09    117.19 o 
  10  16   4       69.66      125.12     47.30 o 
  12  16   4        2.02        0.00     33.10 o 
  14  16   4        4.99       16.68     35.01 o 
 -17  17   4       72.63       64.78     32.72 o 
 -15  17   4      229.87      273.29     30.63 o 
 -13  17   4      239.31      270.74     86.77 o 
 -11  17   4       92.07      108.91     13.47 o 
  -9  17   4        6.32        0.31     17.97 o 
  -7  17   4        0.21        0.00     31.80 o 
  -5  17   4       50.59      140.15    107.56 o 
  -3  17   4      334.37      338.02     14.58 o 
  -1  17   4       29.31       49.56    157.59 o 
   1  17   4      528.24      537.47     75.65 o 
   3  17   4        2.38       40.16     61.72 o 
   5  17   4       53.15       85.03     69.99 o 
   7  17   4        0.60        0.00     25.70 o 
   9  17   4        0.13        4.08     93.14 o 
  11  17   4      223.01      252.54     34.45 o 
 -14  18   4       84.13      172.00     94.58 o 
 -12  18   4      283.36      306.43    110.40 o 
 -10  18   4        6.22        0.00     18.17 o 
  -8  18   4      172.36      311.41     97.00 o 
  -6  18   4        0.08        1.13     72.26 o 
  -4  18   4        0.21       12.05    113.28 o 
  -2  18   4      320.43      336.54    126.22 o 
   0  18   4      406.40      461.63    133.66 o 
   2  18   4      130.74      173.63    101.96 o 
   4  18   4       36.48      102.23     67.61 o 
   6  18   4       31.06       47.28    125.42 o 
  -7  19   4       22.53       28.21     27.47 o 
  -5  19   4      123.82      117.43    146.53 o 
  -3  19   4       57.38       60.36     92.46 o 
  -1  19   4       63.78       98.98     82.69 o 
   1  19   4      142.38      105.12    106.32 o 
 -35   1   5        0.20        0.00      8.75 o 
 -33   1   5      193.45      236.20     32.40 o 
 -31   1   5       96.14       82.74     21.92 o 
 -29   1   5      516.03      465.08     25.59 o 
 -27   1   5        6.80       14.58     71.09 o 
 -25   1   5     2996.94     2786.16    213.70 o 
 -23   1   5        0.08       95.98    128.90 o 
 -21   1   5       30.33       71.32     62.77 o 
 -19   1   5       54.84      106.27    109.19 o 
 -17   1   5      228.07      311.77     85.01 o 
 -15   1   5     3617.23     3759.66     99.30 o 
 -13   1   5      630.17      693.82     88.28 o 
 -11   1   5       20.19      107.60    130.02 o 
  -9   1   5     4507.14     4402.79    101.12 o 
  -7   1   5     3236.14     3294.51     67.62 o 
  -5   1   5      680.27      737.21     72.00 o 
  -3   1   5       50.17       37.80      4.81 o 
  -1   1   5        9.65       34.30     47.40 o 
   1   1   5       37.07       30.92     10.96 o 
   3   1   5     6373.90     6025.89     30.16 o 
   5   1   5      101.52      167.06     28.76 o 
   7   1   5      271.95      270.74     32.11 o 
   9   1   5      687.54      698.61     53.68 o 
  11   1   5     1219.80     1382.69     67.73 o 
  13   1   5      234.22      236.30     38.47 o 
  15   1   5     1027.26     1431.38     82.02 o 
  17   1   5      382.87      516.40     81.01 o 
  19   1   5       31.28       40.01     13.98 o 
  21   1   5      700.55      670.36     76.32 o 
  23   1   5       72.64       69.64     13.65 o 
  25   1   5        0.55        3.41     79.72 o 
  27   1   5       10.42       36.79    143.21 o 
 -34   2   5       10.72       31.01     23.26 o 
 -32   2   5       61.45       59.18    158.23 o 
 -30   2   5      110.11      252.36     83.94 o 
 -28   2   5      197.48      228.57     76.13 o 
 -26   2   5      110.20      261.93    126.32 o 
 -24   2   5      913.29     1131.47    184.08 o 
 -22   2   5      418.73      388.48     98.94 o 
 -20   2   5      211.71      266.79     93.32 o 
 -18   2   5      134.23      256.32    131.53 o 
 -16   2   5     1059.30     1241.27    197.41 o 
 -14   2   5     1199.81     1236.81     88.41 o 
 -12   2   5     9940.16     8857.24     94.13 o 
 -10   2   5     9269.93     8781.64    263.94 o 
  -8   2   5     2784.89     2388.40    271.10 o 
  -6   2   5     1829.03     1914.92     57.14 o 
  -4   2   5     5194.05     5286.50     98.91 o 
  -2   2   5     9751.45     9467.93     89.09 o 
   0   2   5     2408.20     2587.71    100.75 o 
   2   2   5       13.08       43.26     26.10 o 
   4   2   5    15054.98    14133.44    122.83 o 
   6   2   5     9431.53     8755.29    103.91 o 
   8   2   5      216.02      267.94     34.06 o 
  10   2   5     1785.36     1882.14     85.01 o 
  12   2   5      165.29      228.26     33.92 o 
  14   2   5       68.44      154.72     36.41 o 
  16   2   5     2694.11     2524.47     47.51 o 
  18   2   5      237.87      210.51     14.71 o 
  20   2   5     1470.58     1477.16     55.28 o 
  22   2   5      573.95      568.07     51.69 o 
  24   2   5      151.31      167.22     42.36 o 
  26   2   5      674.35      684.14     35.38 o 
 -35   3   5      291.75      337.09     64.46 o 
 -33   3   5       25.46       59.27     34.58 o 
 -31   3   5       24.47       26.99     64.93 o 
 -29   3   5      177.28      182.04     35.78 o 
 -27   3   5        6.43        3.17      1.86 o 
 -25   3   5     1961.26     1679.35     75.21 o 
 -23   3   5     4218.84     3714.86     70.15 o 
 -21   3   5        9.29       62.62     84.02 o 
 -19   3   5      117.23      193.18    104.26 o 
 -17   3   5      418.58      417.67     60.61 o 
 -15   3   5       66.88      123.06     45.43 o 
 -13   3   5     5093.50     5055.20     81.89 o 
 -11   3   5       15.12       50.86     40.04 o 
  -9   3   5      187.12      200.49     53.64 o 
  -7   3   5     3558.02     3360.07    225.57 o 
  -5   3   5        3.56       15.98     37.46 o 
  -3   3   5     1077.32     1004.10     27.69 o 
  -1   3   5    10951.16    10843.30    116.12 o 
   1   3   5     4317.37     4448.75     58.20 o 
   3   3   5     3198.29     3230.26     80.49 o 
   5   3   5       63.76       75.98     37.92 o 
   7   3   5      511.95      498.41     38.62 o 
   9   3   5      800.52      765.38      5.20 o 
  11   3   5      241.90      280.21     55.90 o 
  13   3   5     4006.72     3792.50     46.72 o 
  15   3   5     9387.70     8462.63    145.76 o 
  17   3   5      670.93      639.89     48.74 o 
  19   3   5      204.98      191.16      7.18 o 
  21   3   5       28.24       39.38     42.41 o 
  23   3   5       15.61       30.43    142.14 o 
  25   3   5      272.43      292.95     85.20 o 
 -34   4   5       25.89       75.61     26.67 o 
 -32   4   5      519.66      593.49     63.41 o 
 -30   4   5       77.44      135.14    103.00 o 
 -28   4   5      507.30      543.46     51.64 o 
 -26   4   5      653.28      789.38     62.03 o 
 -24   4   5      114.97      120.40     39.63 o 
 -22   4   5     2288.30     2175.24     64.26 o 
 -20   4   5      479.73      468.54     35.00 o 
 -18   4   5       12.24       11.76    104.67 o 
 -16   4   5       86.83      204.17     54.18 o 
 -14   4   5       44.41       56.16     15.67 o 
 -12   4   5       39.71      146.31     45.29 o 
 -10   4   5      284.75      306.99     43.87 o 
  -8   4   5     3438.47     3462.31     50.98 o 
  -6   4   5      105.22      239.91     77.85 o 
  -4   4   5     3855.67     3824.96     96.11 o 
  -2   4   5      308.19      293.93     23.49 o 
   0   4   5     2409.50     2359.67     66.45 o 
   2   4   5      197.46      243.42     36.10 o 
   4   4   5      193.73      211.62     38.63 o 
   6   4   5     5242.73     4841.75     29.84 o 
   8   4   5      172.40      239.15     43.79 o 
  10   4   5     1980.79     2105.01     48.02 o 
  12   4   5      598.04      616.11     31.37 o 
  14   4   5     2410.03     2555.65     73.02 o 
  16   4   5     1897.52     1851.53    108.82 o 
  18   4   5     1199.04     1123.66     80.13 o 
  20   4   5      219.69      258.53     58.39 o 
  22   4   5      614.78      542.22     40.66 o 
  24   4   5       33.63       71.64     77.85 o 
  26   4   5       24.35      236.06    139.84 o 
 -33   5   5      106.69      107.14     36.59 o 
 -31   5   5       20.69       19.37     31.45 o 
 -29   5   5      173.14      242.24     29.02 o 
 -27   5   5      164.03      154.80     15.35 o 
 -25   5   5     4059.12     3549.48     60.01 o 
 -23   5   5      502.02      718.60     68.14 o 
 -21   5   5      536.29      522.32     34.91 o 
 -19   5   5        3.62       10.90     46.97 o 
 -17   5   5     1516.05     1827.73     86.71 o 
 -15   5   5      667.69      999.93     53.15 o 
 -13   5   5      456.31      462.24     52.90 o 
 -11   5   5      944.56     1270.07     82.94 o 
  -9   5   5     6074.51     5459.48     95.28 o 
  -7   5   5     2912.42     3102.71     81.71 o 
  -5   5   5     4598.82     4394.86     47.51 o 
  -3   5   5     1171.95     1174.90    117.98 o 
  -1   5   5     2091.95     2568.91     89.15 o 
   1   5   5      127.07      231.96     64.12 o 
   3   5   5      253.26      359.68     75.78 o 
   5   5   5      346.46      333.35     85.60 o 
   7   5   5      169.70      183.41     20.50 o 
   9   5   5      188.26      258.54     59.83 o 
  11   5   5     2810.71     2750.97     46.77 o 
  13   5   5     4589.23     4214.29     13.55 o 
  15   5   5       59.19      211.10     65.67 o 
  17   5   5       60.11      131.05    109.38 o 
  19   5   5      175.15      170.47     43.58 o 
  21   5   5      594.80      679.23    102.81 o 
  23   5   5      485.71      554.54     68.64 o 
  25   5   5      369.27      453.93    102.46 o 
 -34   6   5       13.43       36.40     70.39 o 
 -32   6   5       12.66       35.15     22.90 o 
 -30   6   5      315.00      416.66     90.15 o 
 -28   6   5      258.50      157.61     55.47 o 
 -26   6   5      582.28      478.70     44.05 o 
 -24   6   5      129.80      120.02     54.59 o 
 -22   6   5       88.13      115.75     34.80 o 
 -20   6   5       12.08       44.71    130.84 o 
 -18   6   5      138.85      148.28     48.95 o 
 -16   6   5      186.99      225.87     32.17 o 
 -14   6   5      431.66      509.07    104.77 o 
 -12   6   5     1789.28     1700.09     61.53 o 
 -10   6   5      951.81     1094.53    190.95 o 
  -8   6   5    10671.39    10277.02     66.75 o 
  -6   6   5      505.58      659.34     75.91 o 
  -4   6   5        7.96      104.44     86.24 o 
  -2   6   5     9196.31     8594.91    254.88 o 
   0   6   5      966.82     1020.19    109.21 o 
   2   6   5      662.15      730.11     74.73 o 
   4   6   5      146.77      177.83     58.30 o 
   6   6   5       17.64       38.95     25.23 o 
   8   6   5       14.49       25.41     51.94 o 
  10   6   5       10.65       36.94     46.80 o 
  12   6   5      968.99     1083.57     52.96 o 
  14   6   5     1757.79     1736.70     47.99 o 
  16   6   5      144.11      216.00     47.34 o 
  18   6   5        5.96        0.00    126.01 o 
  20   6   5       60.09       55.50      6.82 o 
  22   6   5      157.51      261.66    140.20 o 
  24   6   5       52.30      134.21    102.84 o 
 -33   7   5        0.50       24.00     69.85 o 
 -31   7   5        0.01        0.00     37.11 o 
 -29   7   5       49.81       49.49     45.58 o 
 -27   7   5      164.38      203.74     39.84 o 
 -25   7   5       25.25       20.51     53.41 o 
 -23   7   5       64.48       45.28     25.20 o 
 -21   7   5      481.91      519.11    102.31 o 
 -19   7   5        6.56       10.38     44.67 o 
 -17   7   5      610.18      549.32     42.52 o 
 -15   7   5     3766.32     3559.20    113.44 o 
 -13   7   5     1478.74     1487.58     36.65 o 
 -11   7   5     2343.58     2133.42     94.23 o 
  -9   7   5        2.95      111.20     49.32 o 
  -7   7   5    12163.20    11664.14    412.06 o 
  -5   7   5     4143.89     3827.66     25.92 o 
  -3   7   5     5020.48     4724.22     64.67 o 
  -1   7   5      568.11      646.82     52.34 o 
   1   7   5       21.30      140.37     46.14 o 
   3   7   5     1554.04     1628.78     25.16 o 
   5   7   5      430.39      408.25     40.54 o 
   7   7   5      834.59      868.48     60.26 o 
   9   7   5      222.25      195.00     49.43 o 
  11   7   5        1.28       10.90     20.68 o 
  13   7   5       67.04      139.88     36.16 o 
  15   7   5        4.14       61.85     76.64 o 
  17   7   5      255.16      246.24     12.51 o 
  19   7   5        0.79        0.00     94.97 o 
  21   7   5       48.49       61.45     82.39 o 
  23   7   5      179.53      168.96    120.94 o 
  25   7   5        4.23        0.00    199.12 o 
 -32   8   5        0.53        0.00     24.59 o 
 -30   8   5       25.63       24.97     14.47 o 
 -28   8   5       89.20       96.48     16.82 o 
 -26   8   5       73.37      166.51     86.89 o 
 -24   8   5       94.24      117.33     32.22 o 
 -22   8   5      143.66      132.65     21.62 o 
 -20   8   5     1885.90     1830.99     65.84 o 
 -18   8   5      384.74      335.42     86.79 o 
 -16   8   5      329.37      316.72     36.17 o 
 -14   8   5     1070.47     1022.16     71.35 o 
 -12   8   5       67.08      134.26     59.48 o 
 -10   8   5      131.30      190.26     80.02 o 
  -8   8   5     2017.59     1871.66     78.69 o 
  -6   8   5     1533.89     1551.99    166.10 o 
  -4   8   5      435.04      612.11     79.51 o 
  -2   8   5       81.97      178.81     47.29 o 
   0   8   5      108.29      158.44     27.19 o 
   2   8   5     1120.77      997.40     37.52 o 
   4   8   5     1745.31     1900.03     49.06 o 
   6   8   5       17.92       30.62     29.40 o 
   8   8   5      449.81      486.66     44.58 o 
  10   8   5      117.10      146.91     45.57 o 
  12   8   5      128.57      127.66    122.92 o 
  14   8   5        0.11        1.57     45.99 o 
  16   8   5      252.26      310.68     59.62 o 
  18   8   5      697.32      686.81    127.49 o 
  20   8   5       15.00       26.20     47.84 o 
  22   8   5       32.81       23.57    197.57 o 
  24   8   5        0.95       14.58     61.41 o 
 -31   9   5        2.34        6.84     10.51 o 
 -29   9   5      119.25      119.35     39.99 o 
 -27   9   5       12.52        7.92     26.13 o 
 -25   9   5      365.55      474.52     92.46 o 
 -23   9   5      122.26      111.40      9.66 o 
 -21   9   5      225.90      216.18     14.18 o 
 -19   9   5       67.88       91.53     40.94 o 
 -17   9   5        1.43       13.39     24.34 o 
 -15   9   5       33.80       44.85     57.12 o 
 -13   9   5      467.68      543.35    118.23 o 
 -11   9   5      642.20      657.26     33.92 o 
  -9   9   5        0.62       29.73     46.75 o 
  -7   9   5       53.62      211.93     80.57 o 
  -5   9   5     3028.59     2908.44     71.55 o 
  -3   9   5       37.61       87.14    113.34 o 
  -1   9   5      201.43      352.10    100.56 o 
   1   9   5      548.36      482.17     33.65 o 
   3   9   5       15.26       60.75     65.20 o 
   5   9   5        0.57        6.41     58.20 o 
   7   9   5       98.97      119.96     44.22 o 
   9   9   5       54.42       50.73     80.34 o 
  11   9   5       98.01      136.63     65.55 o 
  13   9   5      216.53      226.98     48.12 o 
  15   9   5      255.85      292.08     58.36 o 
  17   9   5        0.96        0.09     43.77 o 
  19   9   5        3.68        0.00    151.98 o 
  21   9   5        5.65       13.34    175.24 o 
  23   9   5       83.23       71.96     11.48 o 
 -30  10   5        1.44        0.00     88.16 o 
 -28  10   5        1.41        0.00     57.59 o 
 -26  10   5      526.43      377.18     83.64 o 
 -24  10   5       89.56      119.48     51.01 o 
 -22  10   5       36.84       51.43     12.27 o 
 -20  10   5     1242.02     1378.59    113.25 o 
 -18  10   5     1251.95     1175.00     60.50 o 
 -16  10   5     2106.18     1836.76    142.99 o 
 -14  10   5     1076.62     1120.85    217.43 o 
 -12  10   5       11.00        7.60     11.66 o 
 -10  10   5       72.16       58.65     11.54 o 
  -8  10   5        2.40      122.30     66.39 o 
  -6  10   5      275.37      345.43     47.17 o 
  -4  10   5      172.97      188.63     20.67 o 
  -2  10   5      360.29      387.25     99.66 o 
   0  10   5      629.49      616.55     92.35 o 
   2  10   5      188.09      184.67    117.35 o 
   4  10   5      386.56      391.22     29.49 o 
   6  10   5        7.46        5.60     34.38 o 
   8  10   5       17.33       14.40     48.93 o 
  10  10   5       38.63       46.32     40.31 o 
  12  10   5      448.60      487.17     72.86 o 
  14  10   5        7.49       10.15     37.12 o 
  16  10   5        1.71       70.44     59.10 o 
  18  10   5       43.84       42.20     61.17 o 
  20  10   5        3.56       38.77     12.72 o 
  22  10   5      151.38      323.18    228.28 o 
 -29  11   5       53.65       45.72     27.03 o 
 -27  11   5        0.60       68.30     76.16 o 
 -25  11   5      721.90      810.82     64.05 o 
 -23  11   5      394.11      464.22    116.09 o 
 -21  11   5      568.05      557.60     37.81 o 
 -19  11   5     1380.76     1334.07     34.56 o 
 -17  11   5      949.78     1066.14     87.72 o 
 -15  11   5      502.88      654.87    106.63 o 
 -13  11   5     1501.27     1818.92    109.85 o 
 -11  11   5     2591.91     2518.07     84.24 o 
  -9  11   5      198.32      178.12     37.48 o 
  -7  11   5      137.07      137.59     25.93 o 
  -5  11   5      122.52      135.25     64.96 o 
  -3  11   5      291.12      294.29     14.32 o 
  -1  11   5      394.33      428.28     49.62 o 
   1  11   5      790.73      858.29     50.40 o 
   3  11   5       36.91       38.77      7.96 o 
   5  11   5      479.93      422.48     62.11 o 
   7  11   5        4.84        4.28     86.58 o 
   9  11   5      314.79      286.42    103.33 o 
  11  11   5       39.45       42.58     14.67 o 
  13  11   5       24.68      103.77     54.51 o 
  15  11   5       16.64      117.00    145.30 o 
  17  11   5      118.68      157.58    135.98 o 
  19  11   5      231.23      210.74      4.93 o 
  21  11   5        2.61        0.00     79.09 o 
 -28  12   5       79.03       68.84      8.05 o 
 -26  12   5      115.87      113.87     43.82 o 
 -24  12   5      112.31       98.73     68.92 o 
 -22  12   5       50.57       44.73     39.55 o 
 -20  12   5      247.39      311.06     44.45 o 
 -18  12   5      359.88      408.63     35.87 o 
 -16  12   5     1538.36     1833.13     87.51 o 
 -14  12   5       20.06       32.81     59.90 o 
 -12  12   5        0.43        0.00      1.86 o 
 -10  12   5      667.94      716.15     70.92 o 
  -8  12   5      142.49      123.60     56.96 o 
  -6  12   5      485.80      556.99     63.61 o 
  -4  12   5       82.30      134.84     38.91 o 
  -2  12   5       52.98      155.49     58.01 o 
   0  12   5      107.12      128.60     54.11 o 
   2  12   5       16.37       18.29    100.44 o 
   4  12   5       35.64       49.44     26.61 o 
   6  12   5      433.78      472.08     25.27 o 
   8  12   5      566.55      542.19     31.35 o 
  10  12   5      272.82      314.62     62.19 o 
  12  12   5      302.65      305.14     54.68 o 
  14  12   5        0.36        0.00    107.42 o 
  16  12   5      514.04      516.04    124.94 o 
  18  12   5       47.67      100.20    127.04 o 
  20  12   5      158.05      120.35     40.65 o 
 -25  13   5      192.64      270.24     56.28 o 
 -23  13   5       13.63       12.91     39.72 o 
 -21  13   5      160.94      186.17     58.23 o 
 -19  13   5      230.18      316.69     73.43 o 
 -17  13   5      689.85      607.70     65.04 o 
 -15  13   5      352.47      356.25     31.10 o 
 -13  13   5     1518.94     1338.17    168.18 o 
 -11  13   5       11.99       36.53     45.14 o 
  -9  13   5      532.77      601.55    122.97 o 
  -7  13   5      318.67      360.70     28.56 o 
  -5  13   5      294.11      362.19     56.56 o 
  -3  13   5       40.38       68.05     82.68 o 
  -1  13   5      191.24      188.51     48.38 o 
   1  13   5     1363.33     1344.95     93.78 o 
   3  13   5      647.52     1050.10     97.14 o 
   5  13   5     1315.77     1337.03     96.77 o 
   7  13   5      486.98      486.71     82.49 o 
   9  13   5      401.54      478.70    101.59 o 
  11  13   5       40.37       63.31    152.76 o 
  13  13   5       18.84        6.96     30.11 o 
  15  13   5       17.83       31.12     74.89 o 
  17  13   5        1.98        6.53     29.59 o 
 -24  14   5       54.16       30.69     30.85 o 
 -22  14   5      113.74      138.59     13.89 o 
 -20  14   5       17.24       21.21     60.07 o 
 -18  14   5       79.40      157.91     72.37 o 
 -16  14   5      770.39      737.62     60.37 o 
 -14  14   5      527.31      555.84     81.96 o 
 -12  14   5      237.50      245.60     12.36 o 
 -10  14   5      400.71      578.47     95.82 o 
  -8  14   5      133.87      198.65     99.97 o 
  -6  14   5       25.19       47.89     36.95 o 
  -4  14   5      488.61      539.90    108.31 o 
  -2  14   5     1205.77     1128.88    195.71 o 
   0  14   5       82.34       82.08     58.29 o 
   2  14   5       85.38       81.79     81.11 o 
   4  14   5      920.12      980.63     99.41 o 
   6  14   5     2799.53     2671.20    145.19 o 
   8  14   5      622.16      839.89     97.52 o 
  10  14   5       58.48      114.59     55.57 o 
  12  14   5        6.10       23.97     44.46 o 
  14  14   5       96.07      127.13    119.98 o 
  16  14   5      424.20      431.09    106.85 o 
 -23  15   5        0.26        0.00     87.13 o 
 -21  15   5      278.11      227.25     22.98 o 
 -19  15   5      139.78      232.88     67.63 o 
 -17  15   5       34.91       35.22    120.41 o 
 -15  15   5       38.71       45.53     13.25 o 
 -13  15   5       71.80       68.23     14.06 o 
 -11  15   5      151.27      156.06     28.93 o 
  -9  15   5       61.13       71.17     36.96 o 
  -7  15   5     1501.44     1408.44     85.39 o 
  -5  15   5        2.21       80.83     98.01 o 
  -3  15   5      256.69      268.61     20.78 o 
  -1  15   5      222.89      292.08    110.43 o 
   1  15   5     1964.50     1795.80    128.87 o 
   3  15   5      418.32      395.75    156.02 o 
   5  15   5      240.50      265.18    129.17 o 
   7  15   5      390.27      408.34     35.76 o 
   9  15   5       14.60       15.14     27.40 o 
  11  15   5       95.89       64.71     33.34 o 
  13  15   5        5.85        7.34     95.67 o 
 -20  16   5       35.26       81.23     91.47 o 
 -18  16   5      162.15      223.12     78.62 o 
 -16  16   5       19.49       46.31     49.25 o 
 -14  16   5       74.61      125.89     76.48 o 
 -12  16   5       26.45       42.72     49.47 o 
 -10  16   5       34.30       78.12     54.52 o 
  -8  16   5      262.34      239.79     80.46 o 
  -6  16   5        0.92        0.00      8.97 o 
  -4  16   5      255.90      406.87    129.78 o 
  -2  16   5      235.86      289.38     52.89 o 
   0  16   5        0.85        6.61     43.90 o 
   2  16   5       31.26       72.63    131.19 o 
   4  16   5       75.14       76.33     37.85 o 
   6  16   5       12.25       26.87     24.66 o 
   8  16   5      366.97      336.03     49.21 o 
  10  16   5      634.99      709.14    144.09 o 
  12  16   5      372.25      418.50     44.90 o 
 -17  17   5       38.09      100.24     37.20 o 
 -15  17   5       38.03       22.63     12.10 o 
 -13  17   5       11.68       12.84     50.88 o 
 -11  17   5       24.69      147.79     52.06 o 
  -9  17   5      172.05      208.15     41.30 o 
  -7  17   5       60.33       77.78     45.34 o 
  -5  17   5       92.91      113.95      6.67 o 
  -3  17   5        0.01        7.89    107.87 o 
  -1  17   5      439.89      450.76    106.25 o 
   1  17   5      381.21      452.05     73.61 o 
   3  17   5       27.84       56.77    106.09 o 
   5  17   5      732.26      709.68     50.35 o 
   7  17   5      161.81      161.16     12.08 o 
   9  17   5       20.81       15.49      2.48 o 
 -12  18   5        1.35       17.89     56.40 o 
 -10  18   5       17.08       42.28    114.95 o 
  -8  18   5       15.02       13.89     15.44 o 
  -6  18   5      119.09      163.51     89.17 o 
  -4  18   5       77.14       43.42     65.13 o 
  -2  18   5      141.78      161.46     51.18 o 
   0  18   5      205.94      231.63    132.38 o 
   2  18   5       28.64      118.83    112.43 o 
   4  18   5        0.70        0.00     67.44 o 
 -34   0   6      243.60      215.25    112.90 o 
 -32   0   6       42.20       65.75     82.81 o 
 -30   0   6      991.14     1045.23     70.41 o 
 -28   0   6     4832.41     4663.52    176.79 o 
 -26   0   6     2963.27     2925.71    104.83 o 
 -24   0   6     9400.28     9422.26    190.44 o 
 -22   0   6      971.80     1262.96    170.90 o 
 -20   0   6      341.95      293.10    120.34 o 
 -18   0   6       15.40       29.15    236.03 o 
 -16   0   6       17.62       42.80    149.50 o 
 -14   0   6      839.22      875.26     21.09 o 
 -12   0   6     2754.20     3174.77    187.02 o 
 -10   0   6     3186.44     3253.90    131.24 o 
  -8   0   6      752.57      840.84    216.80 o 
  -6   0   6     1319.23     1517.46     72.13 o 
  -4   0   6      698.12      646.39     42.13 o 
  -2   0   6     6858.20     6812.22     71.19 o 
   0   0   6    14500.90    13311.70    613.26 o 
   2   0   6     4383.48     4250.11     57.80 o 
   4   0   6     1835.88     2040.31     67.81 o 
   6   0   6     1009.28     1414.81    126.23 o 
   8   0   6        1.80        0.23     91.69 o 
  10   0   6      177.52      186.24     28.53 o 
  12   0   6     7916.51     7330.13     45.75 o 
  14   0   6      548.31      608.90     91.40 o 
  16   0   6     2399.35     2232.79     41.10 o 
  18   0   6      185.11      173.69      1.86 o 
  20   0   6        6.39        9.61     21.64 o 
  22   0   6      118.21      105.35     82.27 o 
  24   0   6      350.82      413.10     62.52 o 
 -35   1   6      427.22      501.52    136.63 o 
 -33   1   6      207.87      263.53     64.36 o 
 -31   1   6      128.52      214.74    149.11 o 
 -29   1   6      118.53      109.18      3.10 o 
 -27   1   6      322.72      325.73     48.07 o 
 -25   1   6     1148.66     1570.32    133.88 o 
 -23   1   6     9125.74     8659.02    109.82 o 
 -21   1   6      149.62      189.71     51.12 o 
 -19   1   6       41.29       41.55      3.26 o 
 -17   1   6      347.50      394.86    105.50 o 
 -15   1   6        1.08       22.09     37.22 o 
 -13   1   6      436.83      793.74    122.76 o 
 -11   1   6     2768.37     2523.32    135.85 o 
  -9   1   6     2202.58     2445.13    113.71 o 
  -7   1   6     1941.82     1989.49    106.33 o 
  -5   1   6     2467.09     2312.63     36.28 o 
  -3   1   6      783.19      854.21     45.29 o 
  -1   1   6     4000.90     3741.60    123.63 o 
   1   1   6     4469.00     4164.60    106.12 o 
   3   1   6      250.42      243.80     55.76 o 
   5   1   6     2097.50     2026.12     38.72 o 
   7   1   6      486.03      480.38     29.93 o 
   9   1   6        1.16       10.73     35.40 o 
  11   1   6       78.60      163.40     31.22 o 
  13   1   6     2335.20     2447.18     53.07 o 
  15   1   6     5570.16     5353.39     69.13 o 
  17   1   6       71.54       89.80     48.89 o 
  19   1   6       22.55       24.03     59.91 o 
  21   1   6        5.42       21.14     27.00 o 
  23   1   6      109.06      158.53     42.16 o 
  25   1   6       21.28       14.38     63.57 o 
 -34   2   6      502.90      537.69     91.49 o 
 -32   2   6      203.21      207.80     56.76 o 
 -30   2   6      197.21      240.48     30.44 o 
 -28   2   6      109.38      114.58     42.90 o 
 -26   2   6      150.17      238.27     87.57 o 
 -24   2   6        6.73      111.57     65.63 o 
 -22   2   6      521.46      563.74    165.83 o 
 -20   2   6     1127.18     1305.21     44.20 o 
 -18   2   6       49.48      112.49     61.22 o 
 -16   2   6       65.36       92.83     76.42 o 
 -14   2   6     5548.46     5225.55     78.62 o 
 -12   2   6        3.88       84.11     69.45 o 
 -10   2   6      893.94     1285.82     94.51 o 
  -8   2   6      441.94      447.30     55.69 o 
  -6   2   6     6912.04     6828.56     82.11 o 
  -4   2   6     6459.37     6146.56     39.08 o 
  -2   2   6      486.71      488.16     26.38 o 
   0   2   6      724.68      924.31     51.85 o 
   2   2   6     7781.53     7383.18    107.78 o 
   4   2   6      390.40      401.58     38.14 o 
   6   2   6        0.06        5.39     21.14 o 
   8   2   6       18.34       18.87      7.09 o 
  10   2   6      601.00      742.27     71.37 o 
  12   2   6       29.61       72.82     23.66 o 
  14   2   6      473.70      506.63     44.77 o 
  16   2   6      240.51      248.81     77.47 o 
  18   2   6      569.43      576.83     39.23 o 
  20   2   6      432.59      394.09     24.59 o 
  22   2   6        0.45        0.06     59.73 o 
  24   2   6       29.24       18.29      2.48 o 
 -35   3   6        2.91        0.00     53.14 o 
 -33   3   6        8.78       20.71     49.63 o 
 -31   3   6        3.54        6.06     30.69 o 
 -29   3   6        3.24        0.00    115.63 o 
 -27   3   6      472.72      500.55     61.14 o 
 -25   3   6       40.42       54.79    111.26 o 
 -23   3   6      155.29      190.93     87.67 o 
 -21   3   6      811.19      733.60     66.77 o 
 -19   3   6      672.18      969.97    103.31 o 
 -17   3   6      939.76      858.15     34.95 o 
 -15   3   6     1421.62     1606.01     68.50 o 
 -13   3   6     1252.73     1307.47     67.15 o 
 -11   3   6      221.03      304.67     29.70 o 
  -9   3   6      674.63      690.25     25.26 o 
  -7   3   6       68.78      139.95     95.81 o 
  -5   3   6      685.28      705.14     55.30 o 
  -3   3   6      293.86      336.68     46.99 o 
  -1   3   6      257.08      312.04     33.09 o 
   1   3   6      671.32      792.20     49.29 o 
   3   3   6     1723.88     1795.16     54.91 o 
   5   3   6      183.06      210.48     73.03 o 
   7   3   6      455.42      431.37     37.36 o 
   9   3   6      201.41      262.66     39.43 o 
  11   3   6      117.78      136.50     24.22 o 
  13   3   6     3478.53     3475.98     84.22 o 
  15   3   6        2.85        0.00      6.81 o 
  17   3   6      537.17      508.98     38.96 o 
  19   3   6       54.33       58.24     41.76 o 
  21   3   6        2.44        0.62     73.65 o 
  23   3   6       57.23       53.86     49.15 o 
  25   3   6       26.14       73.75     98.94 o 
 -34   4   6       17.51       20.05     39.23 o 
 -32   4   6      214.06      238.20     37.83 o 
 -30   4   6        0.87        0.00     21.42 o 
 -28   4   6        5.64       13.96    104.69 o 
 -26   4   6      378.52      497.36     84.36 o 
 -24   4   6      110.33       76.76     90.87 o 
 -22   4   6     1301.34     1431.63     70.10 o 
 -20   4   6        0.00        3.63     25.26 o 
 -18   4   6       42.88       57.55     52.16 o 
 -16   4   6      146.62      107.34     44.97 o 
 -14   4   6      573.41      531.33     18.27 o 
 -12   4   6        0.57       20.05     78.54 o 
 -10   4   6     1372.49     1267.09    108.46 o 
  -8   4   6      640.90      977.62     48.93 o 
  -6   4   6     2743.77     2652.14     76.60 o 
  -4   4   6     1891.29     1935.34     56.16 o 
  -2   4   6      222.55      270.68     34.34 o 
   0   4   6      272.39      256.93     85.97 o 
   2   4   6       59.59       63.30     61.98 o 
   4   4   6     1261.51     1357.42     51.18 o 
   6   4   6       72.01      138.23     63.60 o 
   8   4   6      945.95      987.51     52.18 o 
  10   4   6       56.02       93.46     82.61 o 
  12   4   6      139.45      104.55     38.45 o 
  14   4   6      110.88      105.86     62.29 o 
  16   4   6        6.73       46.20     38.82 o 
  18   4   6      321.04      319.95     18.68 o 
  20   4   6       18.16       24.32     24.88 o 
  22   4   6       94.12       90.90     52.15 o 
  24   4   6       41.65       64.77     27.76 o 
 -33   5   6       80.80      131.29     54.77 o 
 -31   5   6        9.72        1.15     63.18 o 
 -29   5   6       80.79      105.92    111.97 o 
 -27   5   6      589.25      602.96     53.00 o 
 -25   5   6       38.64       61.77    110.79 o 
 -23   5   6       28.09       27.89     59.27 o 
 -21   5   6     1290.26     1485.44     63.54 o 
 -19   5   6     1243.16     1223.06     61.16 o 
 -17   5   6       81.48      138.30     93.23 o 
 -15   5   6       12.57       56.10     92.17 o 
 -13   5   6      613.31      673.89     45.32 o 
 -11   5   6      127.89      101.18     37.67 o 
  -9   5   6      880.58      951.63     26.33 o 
  -7   5   6      568.16      677.85     48.48 o 
  -5   5   6     1581.77     1645.21    129.80 o 
  -3   5   6     1577.82     1428.46     16.99 o 
  -1   5   6     1417.00     1480.74     53.96 o 
   1   5   6      254.54      247.45     42.65 o 
   3   5   6     3281.68     3105.73     48.31 o 
   5   5   6      143.97      155.51     67.12 o 
   7   5   6       33.33       43.89      4.32 o 
   9   5   6       37.85       98.06     87.77 o 
  11   5   6      444.11      392.04     13.21 o 
  13   5   6        1.30      107.62     52.03 o 
  15   5   6      145.44      192.42     49.34 o 
  17   5   6       33.08       70.81     80.69 o 
  19   5   6       72.19       75.13     49.87 o 
  21   5   6       28.22       50.79    103.81 o 
  23   5   6      221.17      264.23    136.33 o 
 -34   6   6      198.54      154.23     58.25 o 
 -32   6   6       22.18      102.45     66.71 o 
 -30   6   6       29.04       93.84     35.85 o 
 -28   6   6      237.27      268.27     59.40 o 
 -26   6   6       13.51       20.95     32.51 o 
 -24   6   6        0.32       18.69     33.53 o 
 -22   6   6      766.97      631.83    157.82 o 
 -20   6   6       17.42       45.63     26.53 o 
 -18   6   6      567.31      538.84     17.83 o 
 -16   6   6      334.17      329.83     20.09 o 
 -14   6   6        0.52       13.05     26.26 o 
 -12   6   6      697.36     1049.52     69.60 o 
 -10   6   6     5004.08     4579.34     42.80 o 
  -8   6   6      468.93      764.94     45.21 o 
  -6   6   6      153.00      253.94     35.02 o 
  -4   6   6      463.75      677.40    105.41 o 
  -2   6   6     2987.41     2795.46     60.45 o 
   0   6   6     1020.81     1067.99     67.12 o 
   2   6   6     1632.48     1993.03     83.15 o 
   4   6   6       96.69       89.15     14.63 o 
   6   6   6        3.33       31.99     27.89 o 
   8   6   6       21.65       65.25     43.54 o 
  10   6   6     2714.21     3011.78     70.66 o 
  12   6   6      331.18      315.82      7.41 o 
  14   6   6      262.11      262.53     17.46 o 
  16   6   6     1039.78      995.56     58.22 o 
  18   6   6        2.14       46.82     58.60 o 
  20   6   6       58.78       49.90     83.74 o 
  22   6   6       24.31      127.13     62.54 o 
 -33   7   6       51.96      150.49     95.10 o 
 -31   7   6      239.47      216.12     16.29 o 
 -29   7   6        4.77       30.65    126.10 o 
 -27   7   6       18.51       79.23     57.13 o 
 -25   7   6      196.57      258.15     69.21 o 
 -23   7   6      788.69      672.07     89.10 o 
 -21   7   6       80.45       85.39     66.43 o 
 -19   7   6     1848.12     1860.65     52.71 o 
 -17   7   6        1.73        3.91     26.04 o 
 -15   7   6      955.75      845.49     64.55 o 
 -13   7   6      842.33      875.25     78.97 o 
 -11   7   6      281.83      363.40    101.17 o 
  -9   7   6       15.87       38.39     63.69 o 
  -7   7   6     2899.42     2729.00    160.20 o 
  -5   7   6      101.29      186.45     54.86 o 
  -3   7   6     2065.30     2001.78     52.69 o 
  -1   7   6     1110.04     1203.89     40.82 o 
   1   7   6      750.95      955.86     76.26 o 
   3   7   6     2494.37     2367.15     97.18 o 
   5   7   6     3468.09     3443.79    133.51 o 
   7   7   6     3871.52     3582.88     44.33 o 
   9   7   6       17.90       38.84     17.19 o 
  11   7   6       70.25      114.54     45.22 o 
  13   7   6       24.75      100.28     31.48 o 
  15   7   6     2931.98     3011.02    122.59 o 
  17   7   6       24.30       27.01     87.20 o 
  19   7   6       21.76      113.62    105.64 o 
  21   7   6      440.54      407.77     84.08 o 
  23   7   6        6.72       15.94     44.16 o 
 -32   8   6      296.18      342.39     31.95 o 
 -30   8   6       70.77       88.65     44.64 o 
 -28   8   6        8.40        6.99     44.33 o 
 -26   8   6        1.01        0.00     22.70 o 
 -24   8   6       11.15        5.34     88.96 o 
 -22   8   6       71.73      238.18    101.22 o 
 -20   8   6       96.26      144.16    103.81 o 
 -18   8   6     1676.74     1658.36     59.66 o 
 -16   8   6      660.53      683.65     45.02 o 
 -14   8   6        3.41        4.60     38.29 o 
 -12   8   6      296.40      286.04     24.26 o 
 -10   8   6      216.56      248.10     44.53 o 
  -8   8   6     2037.17     2359.34    102.04 o 
  -6   8   6       58.95       72.86     39.58 o 
  -4   8   6      153.18      170.89     19.80 o 
  -2   8   6     2094.36     2121.92     62.47 o 
   0   8   6     1029.40     1497.41    114.11 o 
   2   8   6      423.45      390.90     34.80 o 
   4   8   6      285.06      268.42     58.11 o 
   6   8   6     1256.22     1296.68     52.41 o 
   8   8   6       15.86       17.61      8.92 o 
  10   8   6      123.78      143.43     39.07 o 
  12   8   6       66.58       42.79      7.64 o 
  14   8   6      306.70      332.90    100.24 o 
  16   8   6       23.88      108.86     65.91 o 
  18   8   6      128.94      125.14     30.42 o 
  20   8   6       21.41       15.20     47.07 o 
  22   8   6      265.80      430.19    228.28 o 
 -31   9   6        9.66       41.97     34.85 o 
 -29   9   6        1.30        0.00     13.16 o 
 -27   9   6       80.41       86.24     13.38 o 
 -25   9   6        4.06        0.00     44.47 o 
 -23   9   6      661.48      677.22     70.43 o 
 -21   9   6     1055.88     1013.26     31.95 o 
 -19   9   6      639.91      517.38     45.13 o 
 -17   9   6        0.77        0.00    111.19 o 
 -15   9   6      390.61      435.24    145.79 o 
 -13   9   6      247.69      231.53     14.27 o 
 -11   9   6      394.73      720.98     93.25 o 
  -9   9   6     1369.80     1338.68     40.54 o 
  -7   9   6     3077.30     3199.00     64.42 o 
  -5   9   6      376.92      346.16     42.83 o 
  -3   9   6     2979.01     3030.53     52.74 o 
  -1   9   6      104.51      158.36     90.46 o 
   1   9   6      102.76       91.56     11.02 o 
   3   9   6      964.11      951.64     18.69 o 
   5   9   6      236.67      211.91     17.39 o 
   7   9   6      298.82      271.05     43.79 o 
   9   9   6        3.58        4.81     55.34 o 
  11   9   6       20.48       15.30     35.73 o 
  13   9   6      116.92       97.56     11.57 o 
  15   9   6      402.40      442.54     52.51 o 
  17   9   6      155.75      271.96    126.75 o 
  19   9   6      181.25      177.10    154.46 o 
  21   9   6        5.37        0.00    209.67 o 
 -30  10   6      141.78      165.18    154.86 o 
 -28  10   6       10.36        0.00     42.37 o 
 -26  10   6       28.57       63.66     72.24 o 
 -24  10   6      403.73      501.72    159.59 o 
 -22  10   6       97.69      170.50     90.06 o 
 -20  10   6      398.86      295.50     49.16 o 
 -18  10   6        0.72       31.62     34.43 o 
 -16  10   6      307.48      321.31    121.88 o 
 -14  10   6     3033.94     3316.83     97.58 o 
 -12  10   6      863.50      840.56     81.36 o 
 -10  10   6      161.25      157.67     14.35 o 
  -8  10   6     8616.62     8217.52     71.56 o 
  -6  10   6     1766.59     1822.81     63.67 o 
  -4  10   6      276.24      308.61     20.50 o 
  -2  10   6     3421.60     3661.09    118.07 o 
   0  10   6        0.92        0.00    118.86 o 
   2  10   6       34.42       25.77      8.99 o 
   4  10   6        7.33        6.75     16.57 o 
   6  10   6       77.52       70.38     12.96 o 
   8  10   6       39.43       50.73    134.01 o 
  10  10   6      259.22      262.81     85.40 o 
  12  10   6       15.44       14.55     16.89 o 
  14  10   6       27.61       41.04     75.94 o 
  16  10   6      315.43      359.06    101.63 o 
  18  10   6        4.79      182.06    218.04 o 
  20  10   6        5.12        0.00     47.76 o 
 -29  11   6       26.10       42.40    109.70 o 
 -27  11   6      179.94      164.61     30.71 o 
 -25  11   6      393.86      327.38     14.73 o 
 -23  11   6      150.41      231.52     93.21 o 
 -21  11   6      366.63      339.17     14.27 o 
 -19  11   6      157.59      188.48     67.89 o 
 -17  11   6       24.21       15.54     38.20 o 
 -15  11   6      105.77       91.50     90.62 o 
 -13  11   6       59.25      166.48     58.43 o 
 -11  11   6        2.48        0.00     11.03 o 
  -9  11   6      481.98      480.24     36.51 o 
  -7  11   6      102.56      139.35     58.73 o 
  -5  11   6      139.91      130.94     20.02 o 
  -3  11   6     1038.98     1009.45     39.14 o 
  -1  11   6       26.96       67.28     29.46 o 
   1  11   6      626.94      599.45     20.32 o 
   3  11   6        5.55       19.61     40.68 o 
   5  11   6       14.03       22.08     34.13 o 
   7  11   6       38.85       57.32     71.31 o 
   9  11   6      325.32      338.06     50.14 o 
  11  11   6       25.95       51.78     18.71 o 
  13  11   6       32.20       58.58     20.20 o 
  15  11   6       99.28       80.66     25.59 o 
  17  11   6      311.11      333.26    155.15 o 
  19  11   6      456.26      593.95    234.48 o 
 -28  12   6       41.74       22.78     40.38 o 
 -26  12   6        1.21        7.20    110.56 o 
 -24  12   6       27.75       20.90     56.24 o 
 -22  12   6       86.14       68.30     61.17 o 
 -20  12   6       53.77       34.01     68.74 o 
 -18  12   6      606.55      514.73     41.55 o 
 -16  12   6      154.41      151.39     76.56 o 
 -14  12   6      110.15       99.93     33.83 o 
 -12  12   6     1230.36     1184.56     48.77 o 
 -10  12   6      332.02      398.23     68.33 o 
  -8  12   6       19.31       35.72     39.68 o 
  -6  12   6      507.50      510.08     31.90 o 
  -4  12   6      396.25      368.25     67.92 o 
  -2  12   6       77.03       91.10     95.85 o 
   0  12   6      230.99      237.98     36.81 o 
   2  12   6      279.47      284.92     17.21 o 
   4  12   6       57.81       97.98     63.17 o 
   6  12   6        0.69        2.01     26.03 o 
   8  12   6      198.83      282.60    114.90 o 
  10  12   6      306.49      373.86     87.46 o 
  12  12   6      361.38      310.83     39.08 o 
  14  12   6       89.58       91.87     70.34 o 
  16  12   6      572.42      571.65     85.77 o 
  18  12   6       87.35      139.60     71.61 o 
 -25  13   6       31.40       22.40     25.74 o 
 -23  13   6       50.18       46.03      7.44 o 
 -21  13   6      173.45      206.91     52.64 o 
 -19  13   6      475.33      534.38     50.33 o 
 -17  13   6      163.44      142.24     29.16 o 
 -15  13   6        6.80       11.23     16.88 o 
 -13  13   6      345.06      328.46     26.17 o 
 -11  13   6       81.03       60.94     18.97 o 
  -9  13   6     1116.78      918.88     16.09 o 
  -7  13   6     3287.09     3077.11     30.40 o 
  -5  13   6        8.68       33.56     28.53 o 
  -3  13   6      470.30      442.10     39.92 o 
  -1  13   6       12.54       19.87     63.37 o 
   1  13   6      111.43      137.17     87.16 o 
   3  13   6        0.20       18.04     82.21 o 
   5  13   6      160.57      133.08     46.05 o 
   7  13   6       73.14       59.76     47.48 o 
   9  13   6      117.80      138.60     84.35 o 
  11  13   6      536.44      534.03     19.78 o 
  13  13   6      314.76      298.71     23.26 o 
  15  13   6      239.86      222.60     74.33 o 
 -24  14   6        2.67      104.31     89.59 o 
 -22  14   6      192.88      201.78     37.68 o 
 -20  14   6       13.05       47.89     32.93 o 
 -18  14   6       84.13       75.96     29.53 o 
 -16  14   6       66.59      142.02     36.02 o 
 -14  14   6       74.37       79.48     25.61 o 
 -12  14   6      256.49      243.86     27.10 o 
 -10  14   6      717.81      747.65     40.97 o 
  -8  14   6        9.43       36.03     43.50 o 
  -6  14   6       81.19       80.65     20.63 o 
  -4  14   6      707.69      600.18     40.65 o 
  -2  14   6      287.34      287.05     30.51 o 
   0  14   6      144.10      148.03     58.19 o 
   2  14   6        5.71       43.72    155.74 o 
   4  14   6       10.82       49.28     68.39 o 
   6  14   6       88.11      174.32    114.73 o 
   8  14   6      220.20      216.57     27.18 o 
  10  14   6        1.04       22.28     19.07 o 
  12  14   6      124.50      116.18     12.87 o 
  14  14   6      201.00      292.50    159.98 o 
 -21  15   6      190.73      286.41     52.06 o 
 -19  15   6       18.96       20.65     24.65 o 
 -17  15   6        0.08        0.00     37.00 o 
 -15  15   6        8.55        1.47     33.73 o 
 -13  15   6        2.70       51.64     35.49 o 
 -11  15   6        6.17       13.00    110.11 o 
  -9  15   6       87.67       91.25     16.55 o 
  -7  15   6      116.52      164.10    127.13 o 
  -5  15   6      233.36      244.53    109.28 o 
  -3  15   6       24.85       82.80     89.33 o 
  -1  15   6       10.66       12.99    117.95 o 
   1  15   6        0.14       43.40    106.47 o 
   3  15   6        6.08       44.83     72.29 o 
   5  15   6      625.64      595.11     38.93 o 
   7  15   6      427.38      413.71     41.25 o 
   9  15   6       79.98       64.34     49.28 o 
  11  15   6      112.03       95.23     75.37 o 
 -18  16   6      122.39      163.24     47.83 o 
 -16  16   6        4.54        0.00     34.01 o 
 -14  16   6        5.47       13.76     62.42 o 
 -12  16   6       48.67       52.18     60.15 o 
 -10  16   6      283.76      340.24     40.72 o 
  -8  16   6      360.75      454.12    115.51 o 
  -6  16   6      105.36      136.24    129.84 o 
  -4  16   6        7.06        0.00    130.62 o 
  -2  16   6       66.97      156.33     46.33 o 
   0  16   6      451.60      459.03    162.18 o 
   2  16   6      101.66      150.12     98.79 o 
   4  16   6       36.03       60.05     98.63 o 
   6  16   6       19.39       13.14     92.24 o 
   8  16   6       46.74       35.27     15.40 o 
 -15  17   6      149.18      237.53    127.34 o 
 -13  17   6        3.21       46.82     63.75 o 
 -11  17   6      471.23      473.05     42.31 o 
  -9  17   6        0.03       44.64     61.00 o 
  -7  17   6      501.43      479.80     24.56 o 
  -5  17   6        0.00       18.54     72.72 o 
  -3  17   6       32.95       26.76     76.40 o 
  -1  17   6      227.98      214.41     37.38 o 
   1  17   6       34.68       56.22     63.77 o 
   3  17   6      448.59      455.95     78.16 o 
   5  17   6      180.16      211.33     97.06 o 
  -8  18   6       14.33        3.03     89.13 o 
  -6  18   6      135.30      236.06     74.81 o 
  -4  18   6       22.65       70.98     50.43 o 
  -2  18   6        9.88       17.61     22.68 o 
 -35   1   7       24.29       51.23    132.45 o 
 -33   1   7       35.77       43.10     25.40 o 
 -31   1   7      268.60      300.14     52.42 o 
 -29   1   7      113.10      140.26    103.52 o 
 -27   1   7     1830.19     1738.56    251.38 o 
 -25   1   7       97.79      134.66    103.94 o 
 -23   1   7     1452.21     1559.02     64.38 o 
 -21   1   7     1132.11     1074.23    152.75 o 
 -19   1   7      699.67      658.87     15.51 o 
 -17   1   7      958.51     1239.25     80.83 o 
 -15   1   7      193.72      187.38      7.12 o 
 -13   1   7     3352.96     3087.33     30.55 o 
 -11   1   7      652.87      618.48     26.04 o 
  -9   1   7     2334.64     2458.62     95.25 o 
  -7   1   7       14.14       67.62     75.13 o 
  -5   1   7     1054.18     1073.50     31.26 o 
  -3   1   7     1811.56     1674.70    106.04 o 
  -1   1   7     4355.12     4383.30     62.88 o 
   1   1   7     6392.28     5959.51     64.59 o 
   3   1   7      383.89      421.03     22.54 o 
   5   1   7      231.36      231.09     28.84 o 
   7   1   7      480.23      494.15     44.59 o 
   9   1   7      173.55      171.53      4.58 o 
  11   1   7     1216.37     1229.97     59.52 o 
  13   1   7       45.49       87.16     13.53 o 
  15   1   7      271.01      269.38     28.05 o 
  17   1   7       15.59       63.64     30.17 o 
  19   1   7      273.70      246.60     26.55 o 
  21   1   7       71.65       80.43     32.93 o 
  23   1   7       33.07       24.50      1.24 o 
 -34   2   7       28.84       20.78     58.88 o 
 -32   2   7       84.40       87.34     49.15 o 
 -30   2   7       70.74       67.30     20.65 o 
 -28   2   7      499.28      548.00     62.19 o 
 -26   2   7     1784.59     1592.75     29.21 o 
 -24   2   7     2597.02     2491.95    107.79 o 
 -22   2   7       12.01      127.54    131.82 o 
 -20   2   7      282.31      342.61     64.03 o 
 -18   2   7       40.17      126.95    103.65 o 
 -16   2   7     4280.10     3931.14     50.64 o 
 -14   2   7     1884.81     1818.58     94.14 o 
 -12   2   7      526.46      560.73     28.15 o 
 -10   2   7        2.89       12.50     38.81 o 
  -8   2   7     1952.49     1883.31     91.44 o 
  -6   2   7      810.52      736.81     63.25 o 
  -4   2   7     1782.55     1677.37     69.81 o 
  -2   2   7      129.77      135.84     32.00 o 
   0   2   7       80.72      173.71     73.46 o 
   2   2   7     1514.73     1574.20    135.46 o 
   4   2   7      311.49      368.08     27.95 o 
   6   2   7      329.16      357.18     14.64 o 
   8   2   7     1230.70     1609.80     85.68 o 
  10   2   7      697.60      676.04     37.05 o 
  12   2   7      220.98      262.80     90.09 o 
  14   2   7     2041.51     2107.18    109.30 o 
  16   2   7       28.90       17.41     31.45 o 
  18   2   7        7.88       11.28    112.07 o 
  20   2   7       41.76       52.67     36.17 o 
  22   2   7      729.94      771.11     45.35 o 
 -35   3   7       33.22       39.91    154.96 o 
 -33   3   7      106.07       97.08     37.01 o 
 -31   3   7       28.77       28.05      5.12 o 
 -29   3   7       17.92       64.29     85.48 o 
 -27   3   7     1169.68      993.78    247.97 o 
 -25   3   7      879.50      895.25     89.64 o 
 -23   3   7      142.07      128.54     14.03 o 
 -21   3   7     2196.50     2246.94     75.70 o 
 -19   3   7      613.42      598.33     61.62 o 
 -17   3   7      615.75      655.84     29.71 o 
 -15   3   7       33.97       36.47     79.34 o 
 -13   3   7     2098.46     2206.99     77.15 o 
 -11   3   7       48.32      186.55     96.92 o 
  -9   3   7     1482.63     1476.89     39.55 o 
  -7   3   7     1028.87     1047.15     34.63 o 
  -5   3   7      430.97      416.62     26.08 o 
  -3   3   7      575.66      598.62     55.10 o 
  -1   3   7      561.65      566.32     23.24 o 
   1   3   7       62.09      154.90     58.77 o 
   3   3   7      449.86      424.47     33.07 o 
   5   3   7       59.36       83.60     94.15 o 
   7   3   7       15.49       19.85     16.68 o 
   9   3   7      128.99      109.25     40.73 o 
  11   3   7      423.80      437.27     45.56 o 
  13   3   7      151.00      193.70    125.60 o 
  15   3   7     1190.01     1209.79     85.99 o 
  17   3   7      141.06      178.37     82.65 o 
  19   3   7       77.28      260.44    117.09 o 
  21   3   7       38.59       25.12      9.14 o 
  23   3   7       34.81       66.28     19.54 o 
 -34   4   7      109.14       82.15     20.70 o 
 -32   4   7      279.91      235.16     14.04 o 
 -30   4   7      769.10      691.26     38.15 o 
 -28   4   7      140.81      152.15     73.59 o 
 -26   4   7        6.25       34.22     25.90 o 
 -24   4   7     1888.82     1816.56     73.82 o 
 -22   4   7       60.24       51.30     24.24 o 
 -20   4   7      173.58      236.95    107.51 o 
 -18   4   7      683.52     1025.78    105.89 o 
 -16   4   7      415.23      483.91     43.96 o 
 -14   4   7      677.12      793.65     54.87 o 
 -12   4   7     2152.06     2042.65     32.98 o 
 -10   4   7     1380.55     1634.34     79.32 o 
  -8   4   7      163.44      172.02     65.57 o 
  -6   4   7      307.82      359.74     38.27 o 
  -4   4   7       26.93       13.41     23.46 o 
  -2   4   7      885.07      923.97     88.15 o 
   0   4   7      914.94      890.40     20.68 o 
   2   4   7      813.89      835.66     64.05 o 
   4   4   7      594.82      725.27    102.48 o 
   6   4   7       47.88       55.00     41.74 o 
   8   4   7       22.20       17.06      4.96 o 
  10   4   7       29.52       29.51     24.93 o 
  12   4   7      458.66      502.87     21.92 o 
  14   4   7     1065.35     1065.51     56.04 o 
  16   4   7      150.03      143.52     18.59 o 
  18   4   7      123.48      115.20     96.86 o 
  20   4   7       19.72       19.85     51.72 o 
  22   4   7        5.71       36.05     60.99 o 
 -33   5   7       24.83       34.26     36.45 o 
 -31   5   7      179.93      282.43     64.46 o 
 -29   5   7       21.88        5.11     25.84 o 
 -27   5   7      554.86      834.29    163.02 o 
 -25   5   7     4105.92     3345.65    241.69 o 
 -23   5   7     1161.84     1409.31     78.01 o 
 -21   5   7      121.61      136.77     65.66 o 
 -19   5   7        4.82       39.87     36.08 o 
 -17   5   7      292.73      465.33     81.26 o 
 -15   5   7      172.67      186.06     29.97 o 
 -13   5   7     1600.64     1558.74     42.43 o 
 -11   5   7      229.36      314.49     35.43 o 
  -9   5   7        1.69        7.17     12.64 o 
  -7   5   7      928.70     1047.86    103.60 o 
  -5   5   7      184.75      178.04     19.43 o 
  -3   5   7      118.35      148.80     26.70 o 
  -1   5   7       97.56      133.75     54.58 o 
   1   5   7      315.93      304.78     60.15 o 
   3   5   7        5.88       19.33     43.51 o 
   5   5   7      274.23      367.57     85.12 o 
   7   5   7      553.43      593.96     44.29 o 
   9   5   7       80.94       76.21     17.41 o 
  11   5   7        0.51        1.34     29.75 o 
  13   5   7     1215.18     1279.93    143.16 o 
  15   5   7       69.10      154.69     84.13 o 
  17   5   7        2.52        0.00      4.18 o 
  19   5   7       85.07       79.53     16.21 o 
  21   5   7      331.94      312.11     63.80 o 
 -32   6   7        1.34        5.32     14.25 o 
 -30   6   7       51.58       87.21     28.31 o 
 -28   6   7       87.71      119.89     63.42 o 
 -26   6   7      116.52      173.35     60.24 o 
 -24   6   7      253.83      368.32     48.91 o 
 -22   6   7        7.52       37.62     64.95 o 
 -20   6   7      407.26      514.47     72.54 o 
 -18   6   7      479.63      538.87     48.57 o 
 -16   6   7      232.27      227.47     51.68 o 
 -14   6   7      464.71      751.64    113.28 o 
 -12   6   7     4013.91     3706.73     50.89 o 
 -10   6   7     2637.03     2602.10     88.26 o 
  -8   6   7        0.01      113.27     85.81 o 
  -6   6   7     1274.21     1324.06     74.72 o 
  -4   6   7      683.21      895.11     78.22 o 
  -2   6   7       59.97      142.91     96.24 o 
   0   6   7     1914.58     1869.55    161.72 o 
   2   6   7      536.86      637.57     23.82 o 
   4   6   7       22.24       32.36     26.26 o 
   6   6   7       74.01       71.82      9.71 o 
   8   6   7        6.83      114.22     40.93 o 
  10   6   7      388.31      369.18     21.87 o 
  12   6   7       49.11       55.04    102.76 o 
  14   6   7     1640.60     1645.64    188.91 o 
  16   6   7      777.26      694.71     41.17 o 
  18   6   7      117.74      184.61     32.99 o 
  20   6   7      143.61      146.58    101.29 o 
 -33   7   7        9.92       10.03     31.67 o 
 -31   7   7      143.69      173.67     42.35 o 
 -29   7   7       65.59       65.53     32.69 o 
 -27   7   7       10.76       13.33     72.46 o 
 -25   7   7      102.07       74.22      3.58 o 
 -23   7   7      177.97      197.96     26.71 o 
 -21   7   7      138.42      172.84     22.38 o 
 -19   7   7        7.86        0.00     14.34 o 
 -17   7   7        5.78       12.78     32.37 o 
 -15   7   7       71.13       84.80    116.77 o 
 -13   7   7       23.53       30.91     86.71 o 
 -11   7   7      610.48      611.91     51.95 o 
  -9   7   7      567.95      574.10     78.70 o 
  -7   7   7       23.95       17.00     30.24 o 
  -5   7   7     1002.79     1011.99     33.43 o 
  -3   7   7     7937.90     7171.21     46.97 o 
  -1   7   7      101.86      217.17     53.22 o 
   1   7   7      303.40      366.59     74.19 o 
   3   7   7       30.51       37.64     72.94 o 
   5   7   7      381.66      408.30     48.62 o 
   7   7   7       89.66       96.45      6.54 o 
   9   7   7      252.89      250.62     19.43 o 
  11   7   7       61.07       55.81     90.35 o 
  13   7   7       47.57      100.52     28.94 o 
  15   7   7       67.87       87.80     27.59 o 
  17   7   7        0.07       39.61     67.95 o 
  19   7   7      307.65      307.75     71.29 o 
  21   7   7       32.16       50.55    130.63 o 
 -32   8   7        5.85        0.00     19.77 o 
 -30   8   7       20.72       23.56     43.48 o 
 -28   8   7       49.05       85.43     58.81 o 
 -26   8   7      324.83      335.71     35.01 o 
 -24   8   7      643.57      642.46    110.39 o 
 -22   8   7      357.71      445.29     76.35 o 
 -20   8   7      569.21      706.48    173.53 o 
 -18   8   7      243.19      214.10     76.88 o 
 -16   8   7      428.27      341.69     26.67 o 
 -14   8   7      202.43      202.14     88.24 o 
 -12   8   7        0.19        0.00     23.73 o 
 -10   8   7      388.69      373.55     38.89 o 
  -8   8   7      831.84      740.35     72.11 o 
  -6   8   7      158.34      179.24    149.70 o 
  -4   8   7     1469.70     1656.37    194.62 o 
  -2   8   7     3254.14     3407.69     88.95 o 
   0   8   7     3655.23     3390.62    110.25 o 
   2   8   7     1688.41     1699.54     56.34 o 
   4   8   7      154.72      183.29     53.20 o 
   6   8   7      562.14      605.36     73.82 o 
   8   8   7       12.63       30.80     18.38 o 
  10   8   7       59.98      112.08     36.26 o 
  12   8   7      503.79      496.22     19.27 o 
  14   8   7      281.68      267.74     11.24 o 
  16   8   7      164.29      234.95    123.73 o 
  18   8   7      220.99      246.88    130.68 o 
  20   8   7      359.21      361.43     34.26 o 
 -31   9   7       69.06      151.02     91.77 o 
 -29   9   7      339.76      313.72     32.74 o 
 -27   9   7        0.22       16.36     65.57 o 
 -25   9   7       13.01       34.92     26.21 o 
 -23   9   7      327.97      335.09     51.92 o 
 -21   9   7      381.41      308.07     51.39 o 
 -19   9   7     1285.42     1185.72    104.32 o 
 -17   9   7       92.88      177.17     80.30 o 
 -15   9   7      212.67      250.42    116.14 o 
 -13   9   7      522.39      554.08    149.72 o 
 -11   9   7       59.79       78.49     32.10 o 
  -9   9   7     1193.16     1156.36    107.62 o 
  -7   9   7    18991.38    17152.61    712.74 o 
  -5   9   7     1972.92     1886.42     85.76 o 
  -3   9   7      472.66      493.56     56.55 o 
  -1   9   7     1321.84     1729.05    124.71 o 
   1   9   7     1718.58     1554.11    209.94 o 
   3   9   7        4.36       22.35     36.84 o 
   5   9   7     1226.93     1158.62     32.95 o 
   7   9   7      406.03      420.13     49.74 o 
   9   9   7       36.41       38.55     17.75 o 
  11   9   7       28.61       62.55     36.87 o 
  13   9   7       71.07       62.36     54.43 o 
  15   9   7        3.29        9.18     40.68 o 
  17   9   7      244.07      358.87    109.15 o 
  19   9   7      104.56      158.55     99.36 o 
 -30  10   7        1.77        0.00    110.87 o 
 -28  10   7        1.98       14.87     79.90 o 
 -26  10   7      125.16      309.41     97.44 o 
 -24  10   7      298.38      363.73     32.21 o 
 -22  10   7      111.84      222.19    116.33 o 
 -20  10   7       53.64      135.80     50.91 o 
 -18  10   7      732.66      742.99     82.81 o 
 -16  10   7     1730.66     1500.53     64.81 o 
 -14  10   7     4146.12     3782.18    113.41 o 
 -12  10   7     8384.71     7824.84    109.85 o 
 -10  10   7      205.14      239.63     91.16 o 
  -8  10   7      475.69      443.77     71.43 o 
  -6  10   7      472.84      507.88     58.33 o 
  -4  10   7       74.70       77.86    101.60 o 
  -2  10   7       32.68       27.01     66.76 o 
   0  10   7       77.91       82.34     82.95 o 
   2  10   7       62.47      109.94     87.78 o 
   4  10   7        9.63       29.87     39.46 o 
   6  10   7      133.10      130.75     55.01 o 
   8  10   7      368.01      522.97    111.32 o 
  10  10   7      430.40      417.23     74.12 o 
  12  10   7      193.31      234.81     46.49 o 
  14  10   7        0.76        0.00     79.82 o 
  16  10   7      313.25      379.78    157.14 o 
  18  10   7      199.65      273.56     89.33 o 
 -27  11   7       40.65       48.38     24.81 o 
 -25  11   7        0.11        1.74     57.16 o 
 -23  11   7       45.21       29.15     25.29 o 
 -21  11   7        3.85       12.41     11.35 o 
 -19  11   7       79.45      143.67    125.34 o 
 -17  11   7     1411.98     1436.44    113.33 o 
 -15  11   7        9.24       36.09    136.27 o 
 -13  11   7      300.73      318.21    148.96 o 
 -11  11   7      173.87      259.46     96.85 o 
  -9  11   7     4574.21     4168.26     74.41 o 
  -7  11   7        5.29        0.00     62.19 o 
  -5  11   7      509.86      663.32    152.57 o 
  -3  11   7        2.08       21.50     44.91 o 
  -1  11   7        4.15       14.85    118.62 o 
   1  11   7      523.03      526.44     44.46 o 
   3  11   7      118.85      145.90     43.93 o 
   5  11   7        1.86       65.59     29.89 o 
   7  11   7     1160.21     1066.23     28.94 o 
   9  11   7       45.95      103.28     22.15 o 
  11  11   7       48.70       38.29     71.14 o 
  13  11   7      227.79      307.32     86.97 o 
  15  11   7      338.02      298.06    209.67 o 
  17  11   7      306.58      438.87    200.98 o 
 -26  12   7       21.95       28.92    130.62 o 
 -24  12   7      101.45      196.52     61.75 o 
 -22  12   7      208.47      222.19     28.40 o 
 -20  12   7       26.26       46.61     76.15 o 
 -18  12   7      144.36      131.02     20.01 o 
 -16  12   7       65.30      122.43     50.86 o 
 -14  12   7       47.18       57.14     22.54 o 
 -12  12   7       17.16       23.47     71.62 o 
 -10  12   7      220.97      198.98     82.30 o 
  -8  12   7      891.10      978.89     59.81 o 
  -6  12   7       24.45       23.96     59.75 o 
  -4  12   7        2.95       53.07     79.26 o 
  -2  12   7       12.92       40.89     20.78 o 
   0  12   7      166.27      278.92     93.68 o 
   2  12   7       86.70       74.90      5.59 o 
   4  12   7     1008.64      904.56     80.28 o 
   6  12   7      476.49      447.59     39.32 o 
   8  12   7       29.36       42.34     77.68 o 
  10  12   7       75.09       77.73     46.45 o 
  12  12   7      539.10      445.20    109.15 o 
  14  12   7        0.60        0.00     85.32 o 
 -25  13   7       65.41       73.33     22.77 o 
 -23  13   7       88.50      109.26     18.84 o 
 -21  13   7        1.64       16.09     41.66 o 
 -19  13   7        3.24       14.52     68.92 o 
 -17  13   7       25.76       18.92     94.99 o 
 -15  13   7       20.24       45.55     92.15 o 
 -13  13   7       10.38       38.45     89.25 o 
 -11  13   7       81.35      183.01     96.74 o 
  -9  13   7       17.73       35.79     64.70 o 
  -7  13   7        2.96       10.49     25.12 o 
  -5  13   7      297.29      256.56     58.08 o 
  -3  13   7        0.00       89.95     67.55 o 
  -1  13   7      530.87      550.44     59.96 o 
   1  13   7       84.52       93.64     94.09 o 
   3  13   7      129.99      127.49     44.29 o 
   5  13   7     1565.33     1320.36    108.85 o 
   7  13   7      444.54      507.30     82.24 o 
   9  13   7       72.40      118.84     24.04 o 
  11  13   7       18.38      106.18     81.41 o 
  13  13   7       76.86       56.45     95.60 o 
 -22  14   7      213.00      374.85    144.58 o 
 -20  14   7       87.84      181.86     80.04 o 
 -18  14   7       60.08       38.10      3.57 o 
 -16  14   7        7.39        6.10     79.57 o 
 -14  14   7        3.19        0.05     54.27 o 
 -12  14   7        0.17       44.57     13.85 o 
 -10  14   7      500.62      470.60     39.45 o 
  -8  14   7      332.58      345.06     56.79 o 
  -6  14   7      539.85      599.23    125.68 o 
  -4  14   7      253.24      212.08     19.69 o 
  -2  14   7       69.21       67.08     10.55 o 
   0  14   7        0.46        0.00     65.48 o 
   2  14   7      571.71      700.00    104.93 o 
   4  14   7       93.68       86.28     49.19 o 
   6  14   7       98.08       99.35     30.14 o 
   8  14   7      126.18      207.64    102.15 o 
  10  14   7       63.00       42.65     29.93 o 
  12  14   7      109.45      159.44     88.05 o 
 -21  15   7       36.29       33.09     85.29 o 
 -19  15   7       19.58       15.83     32.26 o 
 -17  15   7       48.54       58.85     45.93 o 
 -15  15   7        3.58        7.78     58.67 o 
 -13  15   7       72.07      131.00     64.26 o 
 -11  15   7      586.87      557.95    110.90 o 
  -9  15   7        4.64       29.61     93.60 o 
  -7  15   7      536.96      481.00     66.53 o 
  -5  15   7       15.54        6.91     21.57 o 
  -3  15   7        5.37        5.91     12.70 o 
  -1  15   7      154.08      218.31     44.34 o 
   1  15   7      353.89      433.96    150.66 o 
   3  15   7        1.90       12.69    124.63 o 
   5  15   7      144.04      173.99     34.89 o 
   7  15   7      155.43      173.07     33.87 o 
   9  15   7       85.66      193.40    105.87 o 
 -18  16   7       28.15       58.25     44.97 o 
 -16  16   7      150.90      111.35     26.90 o 
 -14  16   7        3.09       67.17    111.52 o 
 -12  16   7        5.68       29.18     10.84 o 
 -10  16   7      166.85      300.86    138.53 o 
  -8  16   7      149.90      169.41     15.88 o 
  -6  16   7      122.19      119.90     35.67 o 
  -4  16   7      136.84      163.13     59.21 o 
  -2  16   7       29.24      155.15    128.63 o 
   0  16   7        6.88       29.76    122.42 o 
   2  16   7       98.73       90.87      5.12 o 
   4  16   7       35.45       32.03    131.61 o 
   6  16   7      196.57      267.24    113.61 o 
 -13  17   7      181.69      277.73    108.78 o 
 -11  17   7        0.39       92.65    147.00 o 
  -9  17   7      256.31      266.17     51.56 o 
  -7  17   7      115.31       99.45     41.24 o 
  -5  17   7        1.52        3.35     45.70 o 
  -3  17   7      150.87      140.63     19.39 o 
  -1  17   7       83.40       82.12      2.64 o 
   1  17   7       33.23       84.87    121.84 o 
 -34   0   8       26.49        5.89    208.43 o 
 -32   0   8       19.58        0.62     77.85 o 
 -30   0   8       60.54      104.83    116.00 o 
 -28   0   8        2.84        0.00     22.95 o 
 -26   0   8      884.42      868.44    186.40 o 
 -24   0   8       85.28      195.71    182.99 o 
 -22   0   8     6342.27     5920.28    126.54 o 
 -20   0   8     2191.14     2192.50     57.69 o 
 -18   0   8      393.07      418.09     85.91 o 
 -16   0   8      243.78      439.80    199.43 o 
 -14   0   8     3481.83     3132.59     26.36 o 
 -12   0   8      245.38      246.66     85.96 o 
 -10   0   8     1446.17     1403.72     51.80 o 
  -8   0   8      163.96      368.27    117.86 o 
  -6   0   8       45.47       73.80     51.79 o 
  -4   0   8       58.66      102.62     71.50 o 
  -2   0   8       20.70       76.89    110.90 o 
   0   0   8     3379.79     3307.79     45.89 o 
   2   0   8     7411.73     7116.13    109.35 o 
   4   0   8     1201.05     1312.63     54.14 o 
   6   0   8      467.79      535.95     74.57 o 
   8   0   8     3053.06     3075.26     93.08 o 
  10   0   8       25.08       17.27     11.76 o 
  12   0   8      309.05      287.39     98.95 o 
  14   0   8      728.62      698.47    169.66 o 
  16   0   8      730.25      783.77     87.46 o 
  18   0   8      199.88      331.87    178.65 o 
  20   0   8       67.90      192.30    155.39 o 
 -33   1   8      218.95      354.93    154.21 o 
 -31   1   8      310.93      347.07     49.16 o 
 -29   1   8      150.90      203.49     88.55 o 
 -27   1   8        7.96       50.96    166.96 o 
 -25   1   8      512.66      535.07     32.99 o 
 -23   1   8       65.67      211.62    111.35 o 
 -21   1   8     1075.66     1258.39     70.13 o 
 -19   1   8      152.61      221.18     54.01 o 
 -17   1   8      630.22      566.47    100.03 o 
 -15   1   8       12.89       18.04     80.54 o 
 -13   1   8     2355.06     2482.52     90.57 o 
 -11   1   8        5.49       11.21     65.49 o 
  -9   1   8      114.42      219.36     93.64 o 
  -7   1   8      351.95      327.91     21.92 o 
  -5   1   8     1380.03     1621.86     86.12 o 
  -3   1   8     1025.84     1171.79    115.95 o 
  -1   1   8      615.40      546.82     39.95 o 
   1   1   8      561.97      663.94     84.14 o 
   3   1   8      132.99      148.19     59.69 o 
   5   1   8      508.02      539.13     41.39 o 
   7   1   8      198.44      215.57     15.83 o 
   9   1   8     3030.98     2817.70    113.48 o 
  11   1   8      125.83      231.03     89.29 o 
  13   1   8      188.09      178.44     49.10 o 
  15   1   8      735.44      785.87     69.47 o 
  17   1   8      370.73      446.96     94.43 o 
  19   1   8       87.97      114.10     41.98 o 
  21   1   8       55.86       57.59     35.46 o 
 -34   2   8       59.69       50.24    144.57 o 
 -32   2   8       72.36       59.07     14.22 o 
 -30   2   8        2.73        0.00     73.78 o 
 -28   2   8      141.54      142.67     12.72 o 
 -26   2   8      264.83      393.77    112.85 o 
 -24   2   8      931.42      861.49     40.32 o 
 -22   2   8     1697.22     1631.39     79.87 o 
 -20   2   8      269.33      274.12     49.78 o 
 -18   2   8       54.50       36.18    102.71 o 
 -16   2   8     1682.21     1695.11     62.75 o 
 -14   2   8       53.49       71.40     46.14 o 
 -12   2   8        5.61       21.34     54.86 o 
 -10   2   8       19.83       19.91     48.73 o 
  -8   2   8      190.12      239.69     55.60 o 
  -6   2   8      782.27      742.79     17.59 o 
  -4   2   8      338.80      379.03     34.16 o 
  -2   2   8     2048.16     2040.58    146.63 o 
   0   2   8      204.80      225.72      6.79 o 
   2   2   8        6.41        9.61     13.31 o 
   4   2   8      270.80      316.88     24.07 o 
   6   2   8      597.84      608.10     25.47 o 
   8   2   8     1327.65     1322.10     49.44 o 
  10   2   8       57.89       45.39     17.25 o 
  12   2   8     1629.81     1677.58     45.16 o 
  14   2   8      245.95      246.70     31.80 o 
  16   2   8        1.98        4.08     53.77 o 
  18   2   8        0.09       29.40     89.37 o 
  20   2   8       43.16       35.86     88.52 o 
 -33   3   8      105.23       87.19     44.32 o 
 -31   3   8       12.62       41.44     63.23 o 
 -29   3   8        0.16        0.00     25.01 o 
 -27   3   8     1593.08     1577.51    112.20 o 
 -25   3   8      322.10      254.84     30.29 o 
 -23   3   8      103.83       91.88     18.99 o 
 -21   3   8      241.73      286.16     36.06 o 
 -19   3   8     3147.56     2814.16    100.71 o 
 -17   3   8     2061.65     2224.08    108.84 o 
 -15   3   8     1032.77     1285.55     73.39 o 
 -13   3   8      211.46      220.43     31.38 o 
 -11   3   8      390.29      358.96     29.51 o 
  -9   3   8     1447.82     1482.10    173.56 o 
  -7   3   8     1155.56     1180.18    197.60 o 
  -5   3   8      577.01      563.00     49.04 o 
  -3   3   8      909.95     1031.15     21.07 o 
  -1   3   8      171.26      234.63     48.03 o 
   1   3   8       21.84       38.52     30.58 o 
   3   3   8       81.88      203.90     68.17 o 
   5   3   8       68.52       67.50     63.88 o 
   7   3   8      104.23      113.12     40.67 o 
   9   3   8       38.59       26.23     86.19 o 
  11   3   8        5.11        6.97     49.27 o 
  13   3   8      906.77      921.54     57.94 o 
  15   3   8       13.46       36.29     49.40 o 
  17   3   8      298.86      342.20     28.58 o 
  19   3   8       21.93       22.26      6.20 o 
  21   3   8        0.22        4.98     48.73 o 
 -34   4   8      168.63      239.11     79.71 o 
 -32   4   8       40.80       24.57      7.43 o 
 -30   4   8       30.22       27.82    117.01 o 
 -28   4   8       82.38       77.57     18.63 o 
 -26   4   8       98.01       92.73     38.98 o 
 -24   4   8      224.17      176.96     10.40 o 
 -22   4   8      117.90      206.92     83.19 o 
 -20   4   8      281.80      414.44     82.99 o 
 -18   4   8       10.23       13.64     34.31 o 
 -16   4   8      334.79      327.32     35.46 o 
 -14   4   8      666.22      761.43    106.91 o 
 -12   4   8     4450.59     4019.94     75.52 o 
 -10   4   8       48.32       93.47     44.18 o 
  -8   4   8     1132.41     1241.18    104.56 o 
  -6   4   8       44.62       82.07     55.12 o 
  -4   4   8      270.25      294.88     39.03 o 
  -2   4   8      367.63      376.43     52.53 o 
   0   4   8        1.47       18.15     53.32 o 
   2   4   8      582.51      618.14     52.33 o 
   4   4   8        1.47        2.68     17.69 o 
   6   4   8       89.41      274.37     94.34 o 
   8   4   8      370.95      405.10     51.02 o 
  10   4   8        3.13       31.31     87.17 o 
  12   4   8        0.37       34.49     38.69 o 
  14   4   8      116.66      147.82     50.84 o 
  16   4   8        0.14        0.00     48.06 o 
  18   4   8       11.23       39.32     74.55 o 
  20   4   8       13.09        9.42     19.48 o 
 -33   5   8        5.03       10.53     59.78 o 
 -31   5   8        3.50        6.15     40.34 o 
 -29   5   8        4.46        0.00     45.65 o 
 -27   5   8       98.41       77.78     30.10 o 
 -25   5   8      148.27      200.98     42.26 o 
 -23   5   8      759.33      830.07    132.22 o 
 -21   5   8       17.82       96.36     78.02 o 
 -19   5   8        0.05        0.00     42.61 o 
 -17   5   8      914.64      856.25    139.07 o 
 -15   5   8       25.07       67.78     74.49 o 
 -13   5   8      857.08      903.72    108.20 o 
 -11   5   8      857.26      788.31    152.45 o 
  -9   5   8     1824.31     1962.14     89.45 o 
  -7   5   8      745.78      857.84     91.51 o 
  -5   5   8      591.09      727.40    105.55 o 
  -3   5   8     2671.98     2527.90     80.39 o 
  -1   5   8      193.47      212.36     21.92 o 
   1   5   8      635.51      714.78     55.99 o 
   3   5   8     1273.94     1587.10    109.77 o 
   5   5   8      197.00      207.51    117.27 o 
   7   5   8        1.48        6.21     57.77 o 
   9   5   8      197.11      284.79     46.48 o 
  11   5   8       11.29       16.88     66.60 o 
  13   5   8       15.45      105.53     67.70 o 
  15   5   8      242.08      234.79     33.19 o 
  17   5   8       71.85       85.69     32.77 o 
  19   5   8       11.98       18.18     89.47 o 
 -32   6   8        0.88       11.52    103.39 o 
 -30   6   8       40.06      121.32     73.16 o 
 -28   6   8        9.90       23.39     24.99 o 
 -26   6   8      132.46      242.71     83.48 o 
 -24   6   8     1012.02     1160.16    159.33 o 
 -22   6   8      389.41      434.99     99.30 o 
 -20   6   8      538.62      431.86     21.48 o 
 -18   6   8      916.39      948.90     80.09 o 
 -16   6   8      381.77      564.93     95.68 o 
 -14   6   8      889.22     1075.17     73.78 o 
 -12   6   8      292.46      317.19    132.77 o 
 -10   6   8      336.24      417.59    107.93 o 
  -8   6   8      458.85      477.75     29.37 o 
  -6   6   8      686.82      943.28     97.05 o 
  -4   6   8      595.63      520.07     24.74 o 
  -2   6   8      966.01      963.19     57.20 o 
   0   6   8      158.58      215.65     26.49 o 
   2   6   8        1.97       12.42     15.69 o 
   4   6   8      396.01      346.11     24.18 o 
   6   6   8       15.91       29.07     28.36 o 
   8   6   8      257.50      250.13     28.77 o 
  10   6   8       96.79      161.41     72.22 o 
  12   6   8        0.18        1.52     45.71 o 
  14   6   8     1288.18     1223.35     57.17 o 
  16   6   8      255.95      313.03     27.89 o 
  18   6   8        6.79        5.73      8.74 o 
 -31   7   8      161.23      236.94     97.15 o 
 -29   7   8       32.07      128.93     71.66 o 
 -27   7   8       10.78        7.75     89.73 o 
 -25   7   8      482.86      413.48     82.97 o 
 -23   7   8      114.51      147.46    123.47 o 
 -21   7   8       43.85       80.14     88.99 o 
 -19   7   8      246.59      240.69     59.32 o 
 -17   7   8      351.27      368.37     22.23 o 
 -15   7   8      310.07      332.18     53.25 o 
 -13   7   8       54.88      176.97     78.65 o 
 -11   7   8     2977.00     2844.25     66.61 o 
  -9   7   8       27.16       95.46     55.42 o 
  -7   7   8      162.45      154.08     19.97 o 
  -5   7   8      937.61      953.43     48.61 o 
  -3   7   8      184.48      190.81     74.80 o 
  -1   7   8     1138.55     1082.26     26.20 o 
   1   7   8        0.57        0.00     56.55 o 
   3   7   8       97.62      114.96     26.54 o 
   5   7   8      194.34      186.08     76.90 o 
   7   7   8       25.78       50.88     42.23 o 
   9   7   8       31.16       34.97     36.26 o 
  11   7   8      522.86      533.61     73.00 o 
  13   7   8      191.17      219.98     26.10 o 
  15   7   8      108.64      141.88     32.72 o 
  17   7   8      277.19      306.36     51.81 o 
 -30   8   8      104.04      114.91     69.94 o 
 -28   8   8      179.10      159.44     34.89 o 
 -26   8   8      266.85      181.45     30.24 o 
 -24   8   8       38.61       64.53     12.69 o 
 -22   8   8        1.24       22.46    171.40 o 
 -20   8   8      466.78      496.45     59.73 o 
 -18   8   8      105.85       98.11     75.98 o 
 -16   8   8      223.58      335.70    165.66 o 
 -14   8   8      690.60      670.47     29.64 o 
 -12   8   8      471.29      551.72    110.52 o 
 -10   8   8     1464.91     1475.69    160.35 o 
  -8   8   8       82.50      103.31     73.66 o 
  -6   8   8       28.34       51.64    116.65 o 
  -4   8   8      839.28     1052.80    114.72 o 
  -2   8   8     2510.25     2218.41     70.36 o 
   0   8   8     1872.54     1942.41     83.35 o 
   2   8   8     1448.26     1352.22     79.93 o 
   4   8   8     1126.01     1026.31     34.52 o 
   6   8   8     1844.50     1760.36    161.73 o 
   8   8   8        7.88        5.95     79.27 o 
  10   8   8        5.85       23.98    113.83 o 
  12   8   8      373.48      525.50    130.27 o 
  14   8   8      116.00      196.60     63.90 o 
  16   8   8       49.07      144.88     45.45 o 
  18   8   8       70.23       72.56     44.28 o 
 -29   9   8       83.79      171.13     70.47 o 
 -27   9   8        0.58       59.24     29.09 o 
 -25   9   8      201.62      183.52     39.19 o 
 -23   9   8       73.91      268.10    158.16 o 
 -21   9   8       37.99      145.24     98.03 o 
 -19   9   8      200.72      217.17     26.67 o 
 -17   9   8       67.64      115.52     32.26 o 
 -15   9   8       35.76       21.71     16.68 o 
 -13   9   8      266.46      248.54     17.52 o 
 -11   9   8      274.00      406.11    129.05 o 
  -9   9   8      805.28      751.23     63.41 o 
  -7   9   8     1835.22     1961.13     60.41 o 
  -5   9   8     4496.38     4029.99     88.08 o 
  -3   9   8     1754.73     1833.95    162.21 o 
  -1   9   8     1034.46      936.49      9.27 o 
   1   9   8      203.79      276.96     47.43 o 
   3   9   8      949.62      886.06     38.43 o 
   5   9   8      293.80      265.28     37.98 o 
   7   9   8        3.60        0.00     12.68 o 
   9   9   8        9.79       35.79     34.69 o 
  11   9   8      178.81      229.11     46.03 o 
  13   9   8       11.30       18.90     74.45 o 
  15   9   8       23.26       22.01     69.85 o 
  17   9   8        0.40       46.92    157.88 o 
 -28  10   8       21.66       38.45     24.77 o 
 -26  10   8      103.94      224.48    115.08 o 
 -24  10   8      156.07      167.01     41.56 o 
 -22  10   8      161.56      189.50     47.34 o 
 -20  10   8       99.42      188.82     55.67 o 
 -18  10   8      390.28      361.43    118.66 o 
 -16  10   8        0.36        0.00      3.41 o 
 -14  10   8      328.42      349.25    122.96 o 
 -12  10   8       23.69      118.85     50.65 o 
 -10  10   8     1281.11     1362.24    142.54 o 
  -8  10   8       69.59       60.17     12.03 o 
  -6  10   8     4329.44     4148.04     58.00 o 
  -4  10   8      963.19      915.92     43.16 o 
  -2  10   8       76.39       72.03     17.93 o 
   0  10   8       34.09      130.00     62.73 o 
   2  10   8        7.59       29.73     44.31 o 
   4  10   8      368.68      400.97     57.10 o 
   6  10   8        9.65       84.46     31.93 o 
   8  10   8        8.75       23.03     15.46 o 
  10  10   8      411.96      436.64     78.86 o 
  12  10   8       19.78        8.00    155.49 o 
  14  10   8       40.91       45.31     19.38 o 
 -27  11   8      174.63      287.08     97.68 o 
 -25  11   8       50.60      130.68     64.43 o 
 -23  11   8        5.32       72.50    110.48 o 
 -21  11   8       25.53      209.61    149.41 o 
 -19  11   8        1.76        3.46     32.86 o 
 -17  11   8      180.75      230.26     53.86 o 
 -15  11   8        0.65        0.00     17.41 o 
 -13  11   8        0.71        0.00     21.47 o 
 -11  11   8      114.83      185.05    147.79 o 
  -9  11   8     1360.38     1487.47     97.97 o 
  -7  11   8      435.11      382.26     31.79 o 
  -5  11   8      260.82      265.49     20.78 o 
  -3  11   8       32.27       24.84     27.23 o 
  -1  11   8       95.87      233.94    144.59 o 
   1  11   8      336.45      351.84     15.99 o 
   3  11   8       27.34       52.33     16.96 o 
   5  11   8      122.08      169.91     35.81 o 
   7  11   8       53.77       85.08     80.50 o 
   9  11   8       20.78       12.63     61.90 o 
  11  11   8       69.14       67.25     76.37 o 
  13  11   8        8.04        3.63      6.20 o 
 -26  12   8        4.68        0.00     56.04 o 
 -24  12   8       99.38       87.30     83.55 o 
 -22  12   8        0.39        4.05    161.64 o 
 -20  12   8      143.82      135.24      5.74 o 
 -18  12   8       85.51       86.53     79.25 o 
 -16  12   8      374.84      388.48     46.57 o 
 -14  12   8      163.47      127.50     21.11 o 
 -12  12   8       53.64      181.23    116.79 o 
 -10  12   8      391.95      530.86    128.87 o 
  -8  12   8     3236.85     2891.59    181.44 o 
  -6  12   8      609.01      624.89     71.89 o 
  -4  12   8      159.06      136.82     31.98 o 
  -2  12   8        0.51       20.84     24.60 o 
   0  12   8       82.49       72.26     63.31 o 
   2  12   8       93.80      138.16     25.45 o 
   4  12   8       48.75       81.60     48.76 o 
   6  12   8       41.68       48.54     54.89 o 
   8  12   8        2.56        0.00      8.03 o 
  10  12   8        8.96       30.58     71.54 o 
  12  12   8      100.49       94.91     36.91 o 
 -23  13   8       82.89      167.33     72.04 o 
 -21  13   8       49.60       80.86     78.48 o 
 -19  13   8        9.47       89.65    101.30 o 
 -17  13   8       45.84       59.09     31.98 o 
 -15  13   8        0.00        0.00     91.38 o 
 -13  13   8       23.04       46.11     45.28 o 
 -11  13   8     1226.89     1360.30     67.46 o 
  -9  13   8      479.25      518.28    145.75 o 
  -7  13   8      691.86      790.50    137.79 o 
  -5  13   8      165.65      164.30     77.79 o 
  -3  13   8       70.71       74.08      9.60 o 
  -1  13   8        0.07       71.66     29.29 o 
   1  13   8      113.09      102.78     11.32 o 
   3  13   8       35.10       32.13     18.07 o 
   5  13   8      440.81      543.73     76.90 o 
   7  13   8        0.16        2.68      6.19 o 
   9  13   8        2.18       33.15    157.53 o 
  11  13   8        3.57       18.91     60.31 o 
 -22  14   8      125.67      145.66     32.72 o 
 -20  14   8       30.28       43.67     67.63 o 
 -18  14   8       76.90       59.48     32.89 o 
 -16  14   8       53.36      116.88     75.47 o 
 -14  14   8        9.95       62.88    114.90 o 
 -12  14   8      156.26      134.63     45.27 o 
 -10  14   8      217.08      249.83     34.89 o 
  -8  14   8      637.77      909.18    204.55 o 
  -6  14   8      161.33      278.18    101.44 o 
  -4  14   8        2.33       21.81    143.86 o 
  -2  14   8       29.02      138.59    147.42 o 
   0  14   8      192.62      170.37     28.49 o 
   2  14   8      125.96      151.78     37.69 o 
   4  14   8        0.62       24.69     38.35 o 
   6  14   8        7.70        5.10     42.42 o 
   8  14   8      190.40      155.05     40.99 o 
 -19  15   8       97.03       74.75     38.15 o 
 -17  15   8       55.27       65.22     75.33 o 
 -15  15   8       11.35       17.45     82.91 o 
 -13  15   8       50.31       53.39     29.69 o 
 -11  15   8       40.67       53.63     72.27 o 
  -9  15   8       26.35       20.67     36.03 o 
  -7  15   8        7.05       46.98     33.50 o 
  -5  15   8        0.40        0.71     28.51 o 
  -3  15   8       45.09       37.73     22.02 o 
  -1  15   8        0.22        3.54    127.33 o 
   1  15   8        1.59       25.18     80.62 o 
   3  15   8      161.96      173.51     64.70 o 
   5  15   8       34.29       28.36     17.68 o 
 -14  16   8       57.75       66.53     18.61 o 
 -12  16   8       74.89       85.27     28.07 o 
 -10  16   8      353.48      307.48     88.93 o 
  -8  16   8       22.17       78.90     94.32 o 
  -6  16   8        0.23        0.00     66.93 o 
  -4  16   8        1.32      112.36     99.21 o 
  -2  16   8       45.05       73.59     28.83 o 
   0  16   8       96.25       91.88     20.32 o 
 -33   1   9       14.67       29.07     81.23 o 
 -31   1   9       81.75       66.77     32.40 o 
 -29   1   9      319.81      420.34    100.33 o 
 -27   1   9       50.62       60.09     63.90 o 
 -25   1   9       14.28       60.48    145.72 o 
 -23   1   9       83.18       61.79     60.80 o 
 -21   1   9      602.48      876.75     79.40 o 
 -19   1   9      219.07      343.28    154.70 o 
 -17   1   9      705.59      771.24     55.19 o 
 -15   1   9     3434.78     3108.85     86.67 o 
 -13   1   9     2021.95     1846.78     46.45 o 
 -11   1   9      101.91      157.84     42.77 o 
  -9   1   9       70.26       89.45     32.13 o 
  -7   1   9       80.52       77.69     21.40 o 
  -5   1   9      329.34      351.07     37.80 o 
  -3   1   9      906.76      873.56    234.62 o 
  -1   1   9        4.11        6.48     82.62 o 
   1   1   9      117.44      156.55     45.65 o 
   3   1   9      989.38      938.07     24.32 o 
   5   1   9       69.29       84.63     68.43 o 
   7   1   9       51.74       55.02     73.59 o 
   9   1   9     1270.10     1290.40    107.22 o 
  11   1   9       93.51      172.85     50.56 o 
  13   1   9      913.13     1078.99    149.11 o 
  15   1   9      210.82      208.75      5.56 o 
  17   1   9        2.16        0.00      4.82 o 
  19   1   9        0.10        0.00     14.23 o 
 -34   2   9       22.28       31.32     57.77 o 
 -32   2   9      171.43      158.49     51.95 o 
 -30   2   9      523.99      876.22    156.41 o 
 -28   2   9        0.06       18.14      8.37 o 
 -26   2   9      673.68      577.38    106.00 o 
 -24   2   9     1443.87     1667.82    145.00 o 
 -22   2   9      577.87      629.86     38.96 o 
 -20   2   9        1.44       18.13     81.04 o 
 -18   2   9      962.77     1140.01     63.21 o 
 -16   2   9       32.22       29.36     71.98 o 
 -14   2   9      504.39      409.17    105.62 o 
 -12   2   9      313.52      410.09     38.10 o 
 -10   2   9       16.55       56.05     35.28 o 
  -8   2   9       36.94       54.86     53.61 o 
  -6   2   9        0.04        2.05     23.86 o 
  -4   2   9      333.86      325.41     57.28 o 
  -2   2   9      916.93      886.66     19.18 o 
   0   2   9       39.66       63.50     72.75 o 
   2   2   9      623.95      690.70     52.96 o 
   4   2   9       72.47       56.96     53.69 o 
   6   2   9      728.77      706.77     25.75 o 
   8   2   9      144.49      191.34     40.95 o 
  10   2   9      254.01      251.77     36.64 o 
  12   2   9        5.02        5.87     69.70 o 
  14   2   9      303.32      328.60     48.71 o 
  16   2   9      211.44      223.65     28.53 o 
  18   2   9       19.24       29.33    117.51 o 
 -33   3   9       39.04       51.18     18.71 o 
 -31   3   9       68.79       97.03     24.43 o 
 -29   3   9      133.25      133.46     65.48 o 
 -27   3   9       11.69       12.05     46.24 o 
 -25   3   9      117.71      128.83     15.89 o 
 -23   3   9       17.55       83.37     40.86 o 
 -21   3   9      186.22      217.33     52.30 o 
 -19   3   9     1082.68     1038.37     33.93 o 
 -17   3   9     3313.10     2818.68     35.83 o 
 -15   3   9     1169.33     1518.38    109.95 o 
 -13   3   9      426.84      399.71     18.10 o 
 -11   3   9      859.69      908.55    147.06 o 
  -9   3   9     1013.98      976.07     66.23 o 
  -7   3   9      434.06      405.15     69.87 o 
  -5   3   9      176.38      242.37     56.10 o 
  -3   3   9      709.14      679.30     14.10 o 
  -1   3   9       46.79       73.41     31.48 o 
   1   3   9      184.41      235.07     48.33 o 
   3   3   9       70.98      102.12     63.18 o 
   5   3   9      190.71      238.98     28.69 o 
   7   3   9      201.75      289.15     69.31 o 
   9   3   9      502.73      657.26     86.10 o 
  11   3   9      149.26      165.93     49.74 o 
  13   3   9      253.99      316.92     47.52 o 
  15   3   9        4.54       24.92     35.26 o 
  17   3   9        6.15       50.04     66.60 o 
 -32   4   9       33.11      165.39    120.68 o 
 -30   4   9       16.99       83.85     46.42 o 
 -28   4   9      179.28      276.27     71.01 o 
 -26   4   9        0.45       32.56     58.15 o 
 -24   4   9       44.49       37.64     83.22 o 
 -22   4   9      209.68      204.60     43.67 o 
 -20   4   9     3793.09     3491.46    141.52 o 
 -18   4   9     1471.17     1785.44    111.31 o 
 -16   4   9       46.14       59.76     13.23 o 
 -14   4   9     2904.26     3102.69    116.25 o 
 -12   4   9     1628.38     1899.40     96.39 o 
 -10   4   9     1748.97     1715.99     60.04 o 
  -8   4   9     3951.98     3447.23    145.66 o 
  -6   4   9      309.66      364.48     59.24 o 
  -4   4   9      602.70      589.53     57.59 o 
  -2   4   9      222.01      205.73     21.93 o 
   0   4   9      264.69      325.20     37.21 o 
   2   4   9      811.65      772.03     33.12 o 
   4   4   9     1174.08     1149.61     59.07 o 
   6   4   9      142.55      117.33     19.41 o 
   8   4   9      995.51     1020.44     55.80 o 
  10   4   9       43.97       28.87     56.19 o 
  12   4   9       82.15       69.69     23.59 o 
  14   4   9       11.29       11.48     32.17 o 
  16   4   9       86.23      100.55     41.66 o 
  18   4   9      351.09      341.16     53.20 o 
 -31   5   9       23.33       84.29     86.45 o 
 -29   5   9       27.98       39.40     26.52 o 
 -27   5   9       89.38      110.45     52.85 o 
 -25   5   9      625.13      712.47     63.08 o 
 -23   5   9      808.07      805.40     82.55 o 
 -21   5   9     2797.84     2699.65    144.84 o 
 -19   5   9      231.90      189.42      6.66 o 
 -17   5   9     1346.71     1653.04     86.86 o 
 -15   5   9      154.14      333.30    106.71 o 
 -13   5   9     3217.76     3351.09     98.67 o 
 -11   5   9       86.57      206.99    166.30 o 
  -9   5   9     2139.57     1956.51    176.17 o 
  -7   5   9      333.13      415.47     38.17 o 
  -5   5   9        9.31       13.24     93.69 o 
  -3   5   9      799.34      763.68     86.29 o 
  -1   5   9      290.41      329.29     31.67 o 
   1   5   9      201.73      258.85     43.95 o 
   3   5   9        4.21       25.41     94.44 o 
   5   5   9      199.76      193.53     47.67 o 
   7   5   9      626.48      642.97     54.74 o 
   9   5   9      194.91      224.92     49.44 o 
  11   5   9        0.02        0.00     18.91 o 
  13   5   9       61.71       63.28     46.42 o 
  15   5   9      185.58      207.77     63.22 o 
  17   5   9      112.82      124.10     13.21 o 
 -32   6   9       28.33       25.43    100.88 o 
 -30   6   9       69.34       43.11    100.20 o 
 -28   6   9        4.52       25.83     74.42 o 
 -26   6   9      448.10      511.27     93.92 o 
 -24   6   9      289.02      330.21     48.07 o 
 -22   6   9      187.30      192.94     17.21 o 
 -20   6   9       14.90        9.61    103.41 o 
 -18   6   9     1032.58     1207.02     65.12 o 
 -16   6   9      529.07      548.90    166.07 o 
 -14   6   9      974.46      917.00    126.85 o 
 -12   6   9        2.90       68.89    108.36 o 
 -10   6   9     2689.33     2590.15     42.34 o 
  -8   6   9     7680.32     7017.04    119.68 o 
  -6   6   9      285.28      308.54     67.18 o 
  -4   6   9      210.93      222.01     36.24 o 
  -2   6   9        3.72       24.27     25.70 o 
   0   6   9      483.85      423.44     65.97 o 
   2   6   9      501.48      459.75     46.62 o 
   4   6   9     2027.55     1838.96     57.16 o 
   6   6   9      850.08     1287.81     83.51 o 
   8   6   9      204.16      203.56     74.45 o 
  10   6   9       39.88       69.43     47.16 o 
  12   6   9       84.82      155.33     80.17 o 
  14   6   9       17.18       29.97     19.12 o 
  16   6   9      134.99      140.66     13.10 o 
 -31   7   9       34.95       20.48    129.94 o 
 -29   7   9      131.72      167.15     34.98 o 
 -27   7   9        7.12       44.54     15.16 o 
 -25   7   9      541.88      785.20     78.93 o 
 -23   7   9      232.30      218.82     52.08 o 
 -21   7   9       47.92       44.74     54.26 o 
 -19   7   9        2.23        4.78     33.03 o 
 -17   7   9       73.78      244.60    133.69 o 
 -15   7   9      417.60      420.45    135.03 o 
 -13   7   9     1320.97     1258.74     96.24 o 
 -11   7   9     3712.37     3278.07     90.26 o 
  -9   7   9      546.99      647.70    104.15 o 
  -7   7   9     1713.92     1632.86     96.61 o 
  -5   7   9       81.15       64.38     48.15 o 
  -3   7   9      817.18      864.71     93.74 o 
  -1   7   9     1065.16      905.03    152.88 o 
   1   7   9      946.47      847.37     33.57 o 
   3   7   9      336.65      335.55     76.46 o 
   5   7   9     1355.57     1439.78    113.03 o 
   7   7   9      144.27      151.19     32.35 o 
   9   7   9      190.78      195.92     31.37 o 
  11   7   9      210.07      188.87     72.28 o 
  13   7   9       45.70       50.89     16.66 o 
  15   7   9       46.91       73.72     27.76 o 
 -30   8   9      140.32      159.64     55.09 o 
 -28   8   9        0.06        2.25     83.01 o 
 -26   8   9      237.04      253.92     44.97 o 
 -24   8   9      146.32      118.73     14.42 o 
 -22   8   9      111.71      126.34     56.55 o 
 -20   8   9       80.26       80.63     19.13 o 
 -18   8   9        7.46       80.96     97.21 o 
 -16   8   9       35.72       10.78     67.90 o 
 -14   8   9      404.54      434.10     51.80 o 
 -12   8   9      357.88      325.61     35.27 o 
 -10   8   9      688.33      686.33    153.75 o 
  -8   8   9     3860.88     3511.55     69.00 o 
  -6   8   9      580.36      978.27    137.59 o 
  -4   8   9       38.82      165.58    141.84 o 
  -2   8   9     1040.05     1076.51     34.49 o 
   0   8   9     2031.71     1852.76     84.20 o 
   2   8   9      353.09      351.79     39.46 o 
   4   8   9     1900.73     1804.82     61.10 o 
   6   8   9      356.14      295.88     33.38 o 
   8   8   9      305.46      341.59     97.87 o 
  10   8   9        0.05        5.19     59.99 o 
  12   8   9        7.70        1.63     13.24 o 
  14   8   9      110.93      131.63     33.29 o 
 -29   9   9       90.44       92.91     72.11 o 
 -27   9   9      100.83      147.76     32.10 o 
 -25   9   9      586.10      888.01    108.79 o 
 -23   9   9        0.50       60.36     56.44 o 
 -21   9   9       11.82       38.35     70.49 o 
 -19   9   9       24.92       15.26     20.61 o 
 -17   9   9      211.44      259.14     79.69 o 
 -15   9   9       16.08       49.09     18.97 o 
 -13   9   9      675.11      525.14     37.68 o 
 -11   9   9     1266.34     1254.93     13.65 o 
  -9   9   9     2881.98     2977.93    141.58 o 
  -7   9   9      127.46      129.58     54.33 o 
  -5   9   9      879.32      837.51     59.08 o 
  -3   9   9     1569.59     1788.30    103.06 o 
  -1   9   9       45.22      150.13     44.75 o 
   1   9   9        3.97       34.86     38.57 o 
   3   9   9      545.97      619.66     53.97 o 
   5   9   9      123.16      132.74     40.72 o 
   7   9   9      231.96      207.34     88.68 o 
   9   9   9      185.74      216.45     88.81 o 
  11   9   9      128.50      141.84     55.14 o 
  13   9   9      138.50      320.66    121.92 o 
 -28  10   9       71.87       70.76    100.59 o 
 -26  10   9      285.06      227.47     84.83 o 
 -24  10   9        2.23        3.25    104.40 o 
 -22  10   9       23.00      100.80    120.03 o 
 -20  10   9       16.06       18.17     44.92 o 
 -18  10   9       39.46       62.56     49.12 o 
 -16  10   9      131.05      170.93     62.41 o 
 -14  10   9      522.36      510.15     47.02 o 
 -12  10   9       16.41       17.30     62.64 o 
 -10  10   9      853.22      866.27     55.98 o 
  -8  10   9     1644.40     1773.80     97.23 o 
  -6  10   9        4.51       26.07    112.31 o 
  -4  10   9       15.04       35.82     49.45 o 
  -2  10   9      346.58      428.94    105.90 o 
   0  10   9      155.28      181.36     64.38 o 
   2  10   9        9.12       69.57     35.34 o 
   4  10   9       88.05      145.16     56.44 o 
   6  10   9        7.01       10.03     22.91 o 
   8  10   9        3.97        5.77      8.38 o 
  10  10   9       13.67       22.45     62.29 o 
  12  10   9      202.75      181.08     18.30 o 
 -25  11   9       53.32       42.91     53.55 o 
 -23  11   9      136.96      225.33    106.49 o 
 -21  11   9        7.52       11.18     38.88 o 
 -19  11   9       35.38       42.34     25.82 o 
 -17  11   9       57.00       60.30     29.31 o 
 -15  11   9       38.73       62.26     99.87 o 
 -13  11   9        0.00       38.72     38.06 o 
 -11  11   9       17.72      120.79     61.57 o 
  -9  11   9      185.61      233.59     91.13 o 
  -7  11   9      355.03      399.96    129.18 o 
  -5  11   9        5.37       11.25     17.21 o 
  -3  11   9        2.31       54.05     32.41 o 
  -1  11   9       13.34       41.66     77.65 o 
   1  11   9        5.35       14.57     24.23 o 
   3  11   9     2262.54     2519.02    153.14 o 
   5  11   9      262.84      252.88     32.58 o 
   7  11   9       23.18       23.60     20.86 o 
   9  11   9        3.71        1.88     71.93 o 
  11  11   9       15.13       14.46     45.75 o 
 -24  12   9       43.55       99.61    133.85 o 
 -22  12   9       63.10       71.23    167.90 o 
 -20  12   9       26.64       23.69     60.99 o 
 -18  12   9      162.81      305.84    134.60 o 
 -16  12   9      185.27      262.56     93.42 o 
 -14  12   9      110.72      213.76    137.67 o 
 -12  12   9        7.64       10.99     24.07 o 
 -10  12   9      235.13      315.54     96.52 o 
  -8  12   9       70.77      105.49     37.35 o 
  -6  12   9        1.87       10.72     37.34 o 
  -4  12   9      387.16      404.15     93.52 o 
  -2  12   9        1.71        1.49     48.42 o 
   0  12   9      476.72      515.99     34.06 o 
   2  12   9      604.07      541.24     37.61 o 
   4  12   9        0.00        0.00      6.29 o 
   6  12   9       29.50       17.54     12.76 o 
   8  12   9      229.58      186.73     50.07 o 
 -21  13   9        2.33       25.36     87.58 o 
 -19  13   9       63.17       48.47     76.47 o 
 -17  13   9       50.61       47.14     23.89 o 
 -15  13   9       30.95      162.79    133.47 o 
 -13  13   9       55.75       90.32    100.57 o 
 -11  13   9       62.96      108.83     87.00 o 
  -9  13   9      735.11      681.42    159.11 o 
  -7  13   9       21.91       52.26     94.07 o 
  -5  13   9      479.51      453.70     51.32 o 
  -3  13   9        3.80       28.45     20.47 o 
  -1  13   9       10.14        7.39     17.82 o 
   1  13   9       32.86      142.16     98.80 o 
   3  13   9        0.22        0.00     38.39 o 
   5  13   9      133.76      147.67     15.44 o 
   7  13   9       23.38       14.24     12.32 o 
 -20  14   9      177.12      290.45    105.44 o 
 -18  14   9        9.33       67.33     17.41 o 
 -16  14   9      122.30      185.61    128.63 o 
 -14  14   9        3.94        0.12     75.38 o 
 -12  14   9       16.27       61.74     59.84 o 
 -10  14   9      128.36      269.24    100.60 o 
  -8  14   9       20.19       25.79     20.94 o 
  -6  14   9        0.78       57.86     62.50 o 
  -4  14   9        7.29       41.07     51.79 o 
  -2  14   9      420.46      552.47     98.87 o 
   0  14   9       18.72       34.84     48.37 o 
   2  14   9       81.52      186.62     61.55 o 
   4  14   9      135.96      226.97     62.63 o 
 -15  15   9      127.05      155.96    119.75 o 
 -13  15   9      107.11      133.68     75.07 o 
 -11  15   9       16.76       37.21     52.39 o 
  -9  15   9        2.81       10.95     83.20 o 
  -7  15   9       19.84       33.27     68.51 o 
  -5  15   9      442.56      540.71    102.95 o 
  -3  15   9       29.44       69.96     83.43 o 
  -1  15   9      305.45      315.93     45.88 o 
   1  15   9       61.08       97.75     85.92 o 
 -32   0  10        1.75       11.17    166.86 o 
 -30   0  10        6.56        0.00    104.83 o 
 -28   0  10        0.82       25.43    124.99 o 
 -26   0  10        6.92        0.00    212.46 o 
 -24   0  10       16.31        0.62    133.06 o 
 -22   0  10     1496.04     1510.47     76.61 o 
 -20   0  10       55.97       93.05    143.60 o 
 -18   0  10        0.03       60.79    210.29 o 
 -16   0  10      789.25      855.98    172.44 o 
 -14   0  10      224.22      185.47     52.39 o 
 -12   0  10       25.81      164.16     81.92 o 
 -10   0  10     2429.24     2495.43    106.73 o 
  -8   0  10     2109.15     1911.38     43.44 o 
  -6   0  10     4283.08     3872.69    115.53 o 
  -4   0  10     1114.52     1324.99    226.41 o 
  -2   0  10      118.09      121.89     15.82 o 
   0   0  10      393.64      376.22     50.25 o 
   2   0  10       96.35       89.02    183.30 o 
   4   0  10      296.04      430.81    170.59 o 
   6   0  10      109.72      106.07    176.48 o 
   8   0  10      323.53      460.89    238.82 o 
  10   0  10      148.61      173.07     13.34 o 
  12   0  10      123.96      234.17    124.37 o 
  14   0  10      436.01      464.62     58.93 o 
  16   0  10      270.72      337.14    120.34 o 
 -33   1  10        0.05        0.00     39.02 o 
 -31   1  10       27.84      195.97    128.53 o 
 -29   1  10       43.38       72.64     46.06 o 
 -27   1  10      164.01      167.17     14.36 o 
 -25   1  10      262.32      368.10     60.48 o 
 -23   1  10      355.34      415.17     62.96 o 
 -21   1  10       10.50       44.41     97.41 o 
 -19   1  10       43.98       68.60     80.05 o 
 -17   1  10       12.60       22.07     39.75 o 
 -15   1  10      400.17      410.54     43.67 o 
 -13   1  10       23.22       87.23     67.40 o 
 -11   1  10      237.21      354.02     84.75 o 
  -9   1  10     3300.66     3378.82     75.79 o 
  -7   1  10        4.63       27.43     12.56 o 
  -5   1  10      438.08      498.23     82.02 o 
  -3   1  10      243.63      255.79     59.12 o 
  -1   1  10        4.28       20.35     29.94 o 
   1   1  10        2.47        4.50     37.29 o 
   3   1  10      179.32      243.27     68.92 o 
   5   1  10       22.17      166.42    123.20 o 
   7   1  10      730.09      807.98    112.89 o 
   9   1  10       21.59      103.46     32.19 o 
  11   1  10        6.59       11.29     44.51 o 
  13   1  10      120.70      131.80     56.06 o 
  15   1  10        0.10        0.00     55.12 o 
 -32   2  10       33.18       67.82     45.78 o 
 -30   2  10       86.33       94.57     28.44 o 
 -28   2  10       19.28        6.67     32.20 o 
 -26   2  10       15.24       19.88     83.05 o 
 -24   2  10       53.48       52.20    123.02 o 
 -22   2  10       70.47       95.53    124.72 o 
 -20   2  10      596.71      929.50     76.62 o 
 -18   2  10        1.09       51.36     26.98 o 
 -16   2  10       38.63       18.70     30.32 o 
 -14   2  10      267.60      292.51     45.81 o 
 -12   2  10      152.71      221.68    112.10 o 
 -10   2  10     2040.13     2327.32     93.15 o 
  -8   2  10      982.85     1039.58    148.57 o 
  -6   2  10       84.18       98.23     36.69 o 
  -4   2  10       19.92       20.92     18.35 o 
  -2   2  10      144.99      167.31     45.07 o 
   0   2  10      150.21      211.45     44.02 o 
   2   2  10       35.43      101.39     22.18 o 
   4   2  10       98.42      101.07     12.34 o 
   6   2  10        8.80        5.38     19.13 o 
   8   2  10      307.66      277.88     11.68 o 
  10   2  10      715.74      656.57     43.65 o 
  12   2  10        2.86       12.69     45.87 o 
  14   2  10      407.02      413.77    108.24 o 
  16   2  10       92.78      121.03     90.33 o 
 -31   3  10       92.52      114.80     51.55 o 
 -29   3  10        1.29        0.00      7.28 o 
 -27   3  10        0.23        5.59     63.38 o 
 -25   3  10        0.30       13.55     15.67 o 
 -23   3  10        8.81        0.00     33.48 o 
 -21   3  10      106.67      133.48     22.76 o 
 -19   3  10      179.55      152.28     98.44 o 
 -17   3  10      870.54      978.49    106.96 o 
 -15   3  10     1405.66     1426.57     64.02 o 
 -13   3  10        5.18        0.00     25.76 o 
 -11   3  10     2241.57     2508.62     81.41 o 
  -9   3  10      459.94      428.48     64.60 o 
  -7   3  10        7.51        0.00     42.45 o 
  -5   3  10        4.56       27.55     39.23 o 
  -3   3  10      320.42      344.86     50.37 o 
  -1   3  10       55.25       66.69      4.91 o 
   1   3  10       23.86       25.32     19.88 o 
   3   3  10        8.80        9.27     36.37 o 
   5   3  10      429.72      419.15     47.23 o 
   7   3  10       10.80       55.37     43.62 o 
   9   3  10      800.19      776.32    109.09 o 
  11   3  10      151.00      145.33     79.46 o 
  13   3  10       21.49       33.22    132.65 o 
  15   3  10       60.12       91.69     38.39 o 
 -32   4  10      167.51      164.28     34.60 o 
 -30   4  10       32.92       45.44     10.86 o 
 -28   4  10      129.95      260.67     89.28 o 
 -26   4  10      295.06      333.50     62.73 o 
 -24   4  10        4.23       26.84     97.45 o 
 -22   4  10      147.95      247.77    127.53 o 
 -20   4  10        0.90        0.00    107.76 o 
 -18   4  10       29.82       13.08     26.83 o 
 -16   4  10        3.55        1.59     40.03 o 
 -14   4  10     1442.78     1474.60     89.96 o 
 -12   4  10       30.73      137.07     88.48 o 
 -10   4  10     4778.83     4189.99     52.91 o 
  -8   4  10      281.97      277.43     48.68 o 
  -6   4  10       63.94       77.11     42.80 o 
  -4   4  10      185.80      198.08     21.20 o 
  -2   4  10      153.60      223.64     46.60 o 
   0   4  10       26.01       36.19     49.88 o 
   2   4  10        1.77       12.49     89.12 o 
   4   4  10        5.97       13.94     17.69 o 
   6   4  10      119.75      131.65     59.37 o 
   8   4  10      312.63      373.95     38.20 o 
  10   4  10       95.45      105.58     37.77 o 
  12   4  10       76.10      179.16     51.83 o 
  14   4  10       64.24       62.40     75.34 o 
 -31   5  10       21.50       35.75     85.08 o 
 -29   5  10        6.89        0.00     36.53 o 
 -27   5  10       26.56       53.53     62.06 o 
 -25   5  10       26.41       68.46     32.99 o 
 -23   5  10        1.64       36.15    126.58 o 
 -21   5  10       13.55       65.38     88.68 o 
 -19   5  10      401.81      503.64    117.50 o 
 -17   5  10      903.27      745.41     57.90 o 
 -15   5  10      803.36      799.32     20.63 o 
 -13   5  10      258.24      499.79    197.26 o 
 -11   5  10     1486.94     1461.38    157.87 o 
  -9   5  10     2870.46     2773.00     81.76 o 
  -7   5  10      226.45      314.90    104.79 o 
  -5   5  10     1299.96     1349.11     56.56 o 
  -3   5  10      577.28      637.67     46.51 o 
  -1   5  10        2.39        0.00     37.47 o 
   1   5  10        6.54      166.47     73.92 o 
   3   5  10     1290.57     1334.73     78.01 o 
   5   5  10        0.21       11.65     37.91 o 
   7   5  10      719.00      649.72     44.96 o 
   9   5  10      783.61      782.46     54.32 o 
  11   5  10      564.06      545.18     51.05 o 
  13   5  10      206.20      206.55     46.88 o 
 -30   6  10      204.60      241.60     42.80 o 
 -28   6  10        1.22       37.58    120.86 o 
 -26   6  10      172.49      327.30    159.68 o 
 -24   6  10      530.54      504.92     44.95 o 
 -22   6  10        8.31       16.58     15.74 o 
 -20   6  10       29.98       43.73    121.01 o 
 -18   6  10       99.60      185.93    140.55 o 
 -16   6  10       61.05       79.90    108.56 o 
 -14   6  10      257.39      282.17     40.95 o 
 -12   6  10      878.51     1293.61    104.55 o 
 -10   6  10     1428.65     1402.71    108.40 o 
  -8   6  10     1400.59     1443.97     35.10 o 
  -6   6  10     1398.11     1590.40    103.61 o 
  -4   6  10      547.16      499.44     43.21 o 
  -2   6  10      196.45      235.85     35.37 o 
   0   6  10      935.40     1095.70     78.20 o 
   2   6  10     1433.62     1373.99    204.26 o 
   4   6  10      198.23      209.19     27.01 o 
   6   6  10      902.36      848.70     40.03 o 
   8   6  10      407.87      479.97    111.46 o 
  10   6  10       67.18       59.15      1.03 o 
  12   6  10       38.45       30.06     14.71 o 
  14   6  10       50.54       44.68     30.44 o 
 -29   7  10      140.27      124.45     47.29 o 
 -27   7  10       53.70      150.97    109.76 o 
 -25   7  10       47.90       53.19     76.14 o 
 -23   7  10        6.85       96.05    112.34 o 
 -21   7  10      502.95      499.16     79.64 o 
 -19   7  10       16.15       34.25     41.96 o 
 -17   7  10      167.91      287.41    156.04 o 
 -15   7  10       17.80       23.82     55.93 o 
 -13   7  10       94.25      163.95     33.03 o 
 -11   7  10       14.45        6.95     58.70 o 
  -9   7  10      201.94      195.82     71.65 o 
  -7   7  10      261.05      330.00     49.18 o 
  -5   7  10     1380.83     1394.96     65.29 o 
  -3   7  10     2570.82     2446.01     86.27 o 
  -1   7  10     2842.03     2854.31    134.38 o 
   1   7  10     1673.14     1765.13    113.83 o 
   3   7  10        7.71       60.81    112.90 o 
   5   7  10      667.43      660.45     62.85 o 
   7   7  10      975.18      872.16     56.95 o 
   9   7  10       87.52       54.01     40.64 o 
  11   7  10       78.01      178.15    120.93 o 
  13   7  10       43.28       43.03      9.67 o 
 -28   8  10       16.82       27.89     87.40 o 
 -26   8  10       11.45       31.37     51.95 o 
 -24   8  10       61.57       52.72     69.57 o 
 -22   8  10      686.97      590.53     54.42 o 
 -20   8  10        1.02       15.30     93.97 o 
 -18   8  10       34.43       51.86     44.95 o 
 -16   8  10       18.47      131.48     51.50 o 
 -14   8  10       77.24      258.69    127.31 o 
 -12   8  10       94.99      151.32     39.45 o 
 -10   8  10     1272.23     1411.07    127.94 o 
  -8   8  10      209.82      310.99     95.38 o 
  -6   8  10      205.98      192.51     82.96 o 
  -4   8  10      216.27      266.96     50.70 o 
  -2   8  10      997.79      966.24     26.72 o 
   0   8  10      482.31      365.05     24.98 o 
   2   8  10      412.90      479.13     80.52 o 
   4   8  10      476.26      431.25     76.86 o 
   6   8  10        8.96       66.57     30.13 o 
   8   8  10      117.32      117.76     40.02 o 
  10   8  10        9.22       49.94     58.37 o 
  12   8  10        6.18        8.07     67.50 o 
 -27   9  10        0.05        9.41     31.95 o 
 -25   9  10       38.48       24.42     23.81 o 
 -23   9  10       20.87       27.60    117.77 o 
 -21   9  10      201.77      269.62    118.61 o 
 -19   9  10       21.50       69.90    126.31 o 
 -17   9  10       49.36      100.84    162.07 o 
 -15   9  10       21.36       36.54    139.26 o 
 -13   9  10       42.05       30.81     79.91 o 
 -11   9  10        1.48        0.00    112.07 o 
  -9   9  10      128.85      192.18     39.63 o 
  -7   9  10      336.22      336.21     20.99 o 
  -5   9  10       26.10      144.87     58.38 o 
  -3   9  10     1139.71     1260.80    144.60 o 
  -1   9  10      804.65      807.34     78.48 o 
   1   9  10        5.79       59.36     53.61 o 
   3   9  10       30.96       58.73     71.64 o 
   5   9  10       49.44       45.72     15.43 o 
   7   9  10      205.22      195.21     65.03 o 
   9   9  10        1.34        2.23     28.02 o 
  11   9  10       61.95      127.15     98.89 o 
 -26  10  10      118.27      114.79      9.60 o 
 -24  10  10       53.15       89.71     32.12 o 
 -22  10  10       95.41       98.79     50.87 o 
 -20  10  10        4.09        9.96     52.53 o 
 -18  10  10        1.39        0.50    126.97 o 
 -16  10  10       81.88       81.22    114.03 o 
 -14  10  10       17.28       23.83     62.03 o 
 -12  10  10        7.51       23.10     59.68 o 
 -10  10  10      140.60      187.76    127.82 o 
  -8  10  10      218.27      295.69     94.28 o 
  -6  10  10      377.20      446.87    134.98 o 
  -4  10  10      251.93      340.41    125.67 o 
  -2  10  10       40.98       35.35     66.74 o 
   0  10  10        4.78       20.66     70.51 o 
   2  10  10        0.37       39.08     85.21 o 
   4  10  10       58.89       46.83     47.19 o 
   6  10  10        0.13        6.12     33.96 o 
   8  10  10       13.05       55.23     25.02 o 
 -23  11  10      222.39      195.28     60.32 o 
 -21  11  10       91.84       76.20     10.53 o 
 -19  11  10      170.50      233.64     70.58 o 
 -17  11  10       91.25      147.22     77.30 o 
 -15  11  10       79.84      134.90    133.91 o 
 -13  11  10       61.64       52.76     67.79 o 
 -11  11  10      633.52      537.67     43.89 o 
  -9  11  10      591.88      734.19    115.53 o 
  -7  11  10      271.95      315.85     55.97 o 
  -5  11  10       75.74      158.62     55.25 o 
  -3  11  10        0.33       67.57     65.91 o 
  -1  11  10      187.00      201.36     26.59 o 
   1  11  10       84.93      134.71     24.71 o 
   3  11  10        0.01        0.00     61.12 o 
   5  11  10       62.85       85.89     67.12 o 
   7  11  10       91.32       82.37     50.87 o 
 -22  12  10      123.76      228.67    112.80 o 
 -20  12  10       33.68       64.03     35.09 o 
 -18  12  10       55.99      118.48    125.60 o 
 -16  12  10        6.97        0.00    140.58 o 
 -14  12  10       27.10       28.24     71.02 o 
 -12  12  10       52.84       53.74     18.42 o 
 -10  12  10       10.48       19.33     36.91 o 
  -8  12  10       18.40       32.64     45.28 o 
  -6  12  10       36.10       69.55     96.46 o 
  -4  12  10      182.20      303.66    144.41 o 
  -2  12  10       84.52       84.85     30.77 o 
   0  12  10       21.00       74.94     46.28 o 
   2  12  10        0.22        0.00     41.37 o 
   4  12  10       25.54       72.06     16.65 o 
   6  12  10       69.44       65.98     36.12 o 
 -19  13  10        4.38        1.54     33.21 o 
 -17  13  10      113.50      102.26    153.76 o 
 -15  13  10        2.69        5.96    116.59 o 
 -13  13  10      178.07      226.92     48.30 o 
 -11  13  10       18.17      110.63     58.52 o 
  -9  13  10      165.40      234.55     79.45 o 
  -7  13  10        1.49       16.46     70.03 o 
  -5  13  10        0.36        1.86     44.72 o 
  -3  13  10       49.99      124.53    108.25 o 
  -1  13  10      278.71      242.36     13.13 o 
   1  13  10       30.78       88.88     51.01 o 
   3  13  10       66.27       70.37     25.94 o 
 -16  14  10       76.34      116.36     48.16 o 
 -14  14  10       29.12       41.56     65.57 o 
 -12  14  10       60.02       47.78      6.36 o 
 -10  14  10      352.68      407.05     44.35 o 
  -8  14  10        0.12       15.44    110.89 o 
  -6  14  10      169.60      296.18    118.12 o 
  -4  14  10     1009.06     1030.61     94.76 o 
  -2  14  10       18.32       88.20     36.58 o 
 -31   1  11        8.94        7.87     50.57 o 
 -29   1  11        4.81        3.51     16.91 o 
 -27   1  11        7.79        0.00      3.72 o 
 -25   1  11       66.98      184.24     59.14 o 
 -23   1  11      216.74      198.30     35.50 o 
 -21   1  11      234.97      200.38     11.32 o 
 -19   1  11       18.22       35.06     95.56 o 
 -17   1  11      160.66      149.35     22.74 o 
 -15   1  11        0.45        2.20     35.72 o 
 -13   1  11      254.10      347.58     66.50 o 
 -11   1  11      113.43      120.42     62.29 o 
  -9   1  11      422.00      386.32     57.25 o 
  -7   1  11      446.86      556.94    151.91 o 
  -5   1  11       33.92       46.65     17.06 o 
  -3   1  11      104.79      116.67     64.61 o 
  -1   1  11        3.22        2.76    106.98 o 
   1   1  11        5.68        3.88     90.10 o 
   3   1  11      325.37      413.56     78.98 o 
   5   1  11      106.08      116.14     56.92 o 
   7   1  11        1.91       33.35     17.52 o 
   9   1  11      311.88      329.33     54.89 o 
  11   1  11       15.30       24.83     58.05 o 
  13   1  11        7.03       87.57    107.67 o 
 -30   2  11       58.04       30.82     56.26 o 
 -28   2  11      481.28      535.38    294.96 o 
 -26   2  11       76.17      133.48     53.40 o 
 -24   2  11       81.27      131.75    146.06 o 
 -22   2  11      335.59      376.42     29.45 o 
 -20   2  11      791.42      949.81    224.71 o 
 -18   2  11      149.02      297.49    156.23 o 
 -16   2  11      128.16      164.24     72.96 o 
 -14   2  11       20.50       14.64     17.76 o 
 -12   2  11       22.98       71.70     61.13 o 
 -10   2  11     1081.42     1000.20     46.21 o 
  -8   2  11      553.90      689.79     49.42 o 
  -6   2  11      174.39      181.67     83.47 o 
  -4   2  11      150.67      209.85     28.91 o 
  -2   2  11      658.87      603.86     62.61 o 
   0   2  11       27.38       23.97     22.63 o 
   2   2  11      261.50      309.83     71.83 o 
   4   2  11       25.55       23.56     74.49 o 
   6   2  11       57.79       43.77     26.61 o 
   8   2  11      147.31      128.42    135.18 o 
  10   2  11       21.22        8.56     82.32 o 
  12   2  11       45.18       75.36    122.66 o 
 -31   3  11       44.93       30.81     29.84 o 
 -29   3  11       28.73       19.64     14.23 o 
 -27   3  11       49.77      139.04     60.65 o 
 -25   3  11        3.32       12.55     59.98 o 
 -23   3  11      504.87      770.99     81.96 o 
 -21   3  11        0.51       15.91     43.06 o 
 -19   3  11       83.14       97.15     44.49 o 
 -17   3  11      327.74      315.32      8.01 o 
 -15   3  11     1036.65      904.32     20.49 o 
 -13   3  11     3219.62     3263.53    100.91 o 
 -11   3  11      776.72      768.29    132.76 o 
  -9   3  11      315.36      278.26     31.70 o 
  -7   3  11      762.66      798.92    112.87 o 
  -5   3  11       25.34       42.16     90.35 o 
  -3   3  11        3.28       87.17     66.78 o 
  -1   3  11       22.80       30.96    119.01 o 
   1   3  11        6.59       25.44     49.01 o 
   3   3  11       96.29      194.04     73.56 o 
   5   3  11        4.67        0.00     10.86 o 
   7   3  11       64.03       77.96     28.59 o 
   9   3  11       14.27        7.10     26.69 o 
  11   3  11       47.87       48.22     51.88 o 
 -30   4  11      213.19      277.96    115.95 o 
 -28   4  11      217.54      305.21    171.40 o 
 -26   4  11       25.96      118.62    113.07 o 
 -24   4  11        2.69        0.00    100.40 o 
 -22   4  11      598.41      738.34     94.29 o 
 -20   4  11      432.94      825.89    129.16 o 
 -18   4  11      633.32      951.45     93.66 o 
 -16   4  11      361.99      491.51    125.36 o 
 -14   4  11       79.61       84.78     76.40 o 
 -12   4  11      765.16      817.24    156.38 o 
 -10   4  11     9990.58     8467.31     46.05 o 
  -8   4  11     2199.85     2235.93     61.60 o 
  -6   4  11       29.93       30.42     15.30 o 
  -4   4  11       52.99       50.80      9.30 o 
  -2   4  11     1022.26      993.19     36.40 o 
   0   4  11        5.80       27.98     24.91 o 
   2   4  11      218.99      220.62     40.85 o 
   4   4  11      158.74      187.46     55.31 o 
   6   4  11      150.47      210.58     62.13 o 
   8   4  11        4.29       38.98     93.26 o 
  10   4  11       97.78       94.31     18.76 o 
  12   4  11       74.40       90.33    103.41 o 
 -29   5  11      174.43      171.66     26.11 o 
 -27   5  11       63.78       98.22     37.03 o 
 -25   5  11       22.09       11.80     20.32 o 
 -23   5  11      214.79      221.37     24.04 o 
 -21   5  11        4.74       11.28     20.78 o 
 -19   5  11      210.55      200.08     51.36 o 
 -17   5  11      320.42      330.58     62.19 o 
 -15   5  11      705.81      777.36     61.00 o 
 -13   5  11       75.77      114.16     79.09 o 
 -11   5  11        2.54       18.89     42.34 o 
  -9   5  11     3105.58     2902.76    105.76 o 
  -7   5  11       10.57       38.12     44.14 o 
  -5   5  11      122.73      154.34     75.04 o 
  -3   5  11       43.80       88.51     72.20 o 
  -1   5  11      400.08      478.19    107.18 o 
   1   5  11       63.04       79.22     69.56 o 
   3   5  11       23.36       41.96     73.94 o 
   5   5  11       42.27       36.13     37.13 o 
   7   5  11        7.11      115.23     66.25 o 
   9   5  11      193.89      192.77     31.87 o 
  11   5  11     1062.77     1026.27     86.00 o 
 -28   6  11      141.36      212.81    105.96 o 
 -26   6  11      233.36      180.39     22.02 o 
 -24   6  11       28.74       33.01     35.12 o 
 -22   6  11        7.52       87.46     43.73 o 
 -20   6  11      351.80      491.55    149.04 o 
 -18   6  11       26.43       50.93     64.18 o 
 -16   6  11        8.91        1.24    142.31 o 
 -14   6  11        0.11       22.62     87.29 o 
 -12   6  11      347.41      296.37     41.41 o 
 -10   6  11      349.63      325.22    186.56 o 
  -8   6  11      229.87      314.47     76.47 o 
  -6   6  11     1998.80     2256.97    132.94 o 
  -4   6  11      230.40      228.39     30.02 o 
  -2   6  11       84.08      174.76     89.83 o 
   0   6  11        1.35        0.00      7.40 o 
   2   6  11        0.19        5.44     36.72 o 
   4   6  11      421.38      399.28     11.13 o 
   6   6  11      623.56      573.45     20.33 o 
   8   6  11      605.97      637.07     45.86 o 
  10   6  11        5.99       61.76     70.21 o 
 -27   7  11       26.18       40.08     88.42 o 
 -25   7  11        2.54        0.00     30.55 o 
 -23   7  11       39.09       64.88     76.47 o 
 -21   7  11        9.32       26.91     27.60 o 
 -19   7  11       59.10       90.94     99.17 o 
 -17   7  11       12.99       82.53     79.44 o 
 -15   7  11      659.09      635.59     58.16 o 
 -13   7  11       29.05       80.26     51.50 o 
 -11   7  11       18.92       22.42     65.29 o 
  -9   7  11      176.29      115.70     41.42 o 
  -7   7  11      118.94      138.08     98.79 o 
  -5   7  11      549.03      518.64     25.06 o 
  -3   7  11      183.68      241.95    107.18 o 
  -1   7  11      274.52      377.06     80.87 o 
   1   7  11      142.15      188.34     40.30 o 
   3   7  11      166.55      236.14     73.82 o 
   5   7  11       77.30       68.75     61.98 o 
   7   7  11      641.10      667.57     93.50 o 
   9   7  11        2.56       12.18     22.27 o 
 -26   8  11       46.66       95.02     48.54 o 
 -24   8  11       26.49       33.37     82.50 o 
 -22   8  11       10.24       29.53     22.81 o 
 -20   8  11        0.22        0.00     87.82 o 
 -18   8  11       27.26       27.05    156.93 o 
 -16   8  11        9.96        2.81     55.46 o 
 -14   8  11      140.22      217.60     72.34 o 
 -12   8  11        9.25       15.04     95.83 o 
 -10   8  11       41.01       37.03     51.99 o 
  -8   8  11      413.73      486.32    101.12 o 
  -6   8  11       80.35       83.69     86.38 o 
  -4   8  11        6.71        0.00     13.87 o 
  -2   8  11        5.13       20.31     63.36 o 
   0   8  11       17.21       15.99     39.54 o 
   2   8  11       16.78       16.14     10.12 o 
   4   8  11        7.73       19.73     19.78 o 
   6   8  11       53.45      125.80     89.67 o 
   8   8  11      475.32      456.08     38.49 o 
 -25   9  11        9.87       47.66     65.29 o 
 -23   9  11      122.57      275.81     84.00 o 
 -21   9  11       47.54       56.20     23.62 o 
 -19   9  11       49.31      182.54    108.26 o 
 -17   9  11      429.87      387.19     31.79 o 
 -15   9  11       49.99      146.28    141.63 o 
 -13   9  11       85.12      133.44     68.59 o 
 -11   9  11       22.17       78.41     80.00 o 
  -9   9  11       43.47       34.57     11.48 o 
  -7   9  11        2.04       26.81     84.79 o 
  -5   9  11       47.77      157.10     58.61 o 
  -3   9  11        6.91       35.17     45.87 o 
  -1   9  11       48.64       45.83     72.60 o 
   1   9  11      214.92      257.82     73.27 o 
   3   9  11      157.96      246.57    109.98 o 
   5   9  11       97.24       85.05     79.55 o 
   7   9  11       28.96       40.50     41.12 o 
 -24  10  11        3.93        9.79     72.64 o 
 -22  10  11       68.52       98.20     14.65 o 
 -20  10  11       33.56       61.79     41.10 o 
 -18  10  11       28.50       43.54     33.03 o 
 -16  10  11       24.68       38.71     88.75 o 
 -14  10  11        0.72        1.89     32.82 o 
 -12  10  11       68.46      100.32     65.75 o 
 -10  10  11        9.06       40.60     46.98 o 
  -8  10  11       45.31       37.01    110.83 o 
  -6  10  11        0.81        0.00     14.73 o 
  -4  10  11      308.05      284.42     31.36 o 
  -2  10  11       74.27      148.83     72.41 o 
   0  10  11      290.28      361.68     53.42 o 
   2  10  11       15.31        0.31     15.78 o 
   4  10  11        4.72       22.68     92.17 o 
 -21  11  11       26.88       15.20      2.48 o 
 -19  11  11       15.74       43.72     88.73 o 
 -17  11  11        2.41        0.55      4.03 o 
 -15  11  11      108.81       72.14     71.22 o 
 -13  11  11       35.19       70.97     60.90 o 
 -11  11  11      128.99      240.51    144.33 o 
  -9  11  11      218.87      248.81     95.02 o 
  -7  11  11        0.49        4.01     87.22 o 
  -5  11  11       41.10       47.57     14.20 o 
  -3  11  11      141.14      158.14     23.85 o 
  -1  11  11      449.77      456.95     28.55 o 
   1  11  11       10.06       92.45     34.58 o 
   3  11  11       11.38       21.28     82.22 o 
 -18  12  11       44.58       29.27     12.29 o 
 -16  12  11        0.02        0.00     54.23 o 
 -14  12  11       96.17       92.94     50.33 o 
 -12  12  11       16.98      120.31    114.39 o 
 -10  12  11      112.20      140.61    111.11 o 
  -8  12  11      229.25      288.97     45.99 o 
  -6  12  11       50.10       40.41     40.78 o 
  -4  12  11      281.03      339.68     64.86 o 
  -2  12  11      156.90      190.95     19.71 o 
   0  12  11       31.82       55.21     22.08 o 
 -13  13  11      167.38      107.10     37.53 o 
 -11  13  11       38.94      102.96    100.61 o 
  -9  13  11       50.97       65.28     32.56 o 
  -7  13  11       56.73      117.02     30.18 o 
  -5  13  11      322.07      295.85     42.06 o 
 -28   0  12       14.31       30.38     56.76 o 
 -26   0  12      152.24      229.52    104.83 o 
 -24   0  12      186.86      142.67    209.05 o 
 -22   0  12       20.53       88.39    149.19 o 
 -20   0  12       74.38      242.23    164.38 o 
 -18   0  12       74.02      173.07    102.35 o 
 -16   0  12       77.79      112.90     44.04 o 
 -14   0  12      442.67      567.04    117.24 o 
 -12   0  12     1473.75     1468.90     80.02 o 
 -10   0  12     2198.28     2516.30    232.62 o 
  -8   0  12      796.23      710.26     16.13 o 
  -6   0  12      348.14      354.51    146.08 o 
  -4   0  12      107.77      101.73    201.60 o 
  -2   0  12      158.70      207.18     79.09 o 
   0   0  12      208.79      171.83     21.71 o 
   2   0  12      212.43      210.91     48.38 o 
   4   0  12       56.00       99.25    200.05 o 
   6   0  12      190.90      183.92    225.79 o 
   8   0  12       31.47        4.96    214.01 o 
 -29   1  12        6.81       10.31     41.10 o 
 -27   1  12        5.08       16.83    130.95 o 
 -25   1  12        4.41       22.35     66.05 o 
 -23   1  12        1.11       44.41     80.84 o 
 -21   1  12       36.37       33.83     13.52 o 
 -19   1  12      173.88      203.20     84.50 o 
 -17   1  12       10.66       28.90     64.05 o 
 -15   1  12        0.56        1.54     66.62 o 
 -13   1  12       51.28       57.25    103.42 o 
 -11   1  12     2565.37     2422.59     74.41 o 
  -9   1  12      218.54      206.17     29.93 o 
  -7   1  12       32.23       47.31     78.62 o 
  -5   1  12       41.64       54.61    146.59 o 
  -3   1  12      231.25      342.02     91.05 o 
  -1   1  12       57.45      217.50    123.67 o 
   1   1  12      324.84      416.35    114.64 o 
   3   1  12       17.59       16.89     17.30 o 
   5   1  12       41.06       33.59     20.09 o 
   7   1  12        8.98        2.36     99.45 o 
   9   1  12       51.76       54.99     57.61 o 
 -28   2  12        0.27       44.29     39.12 o 
 -26   2  12        6.13       12.73    129.75 o 
 -24   2  12      106.56      155.29    101.55 o 
 -22   2  12      547.04      845.14    110.77 o 
 -20   2  12        5.44      134.82    117.90 o 
 -18   2  12      198.34      225.35     56.94 o 
 -16   2  12        4.71       28.38     27.14 o 
 -14   2  12       10.33       23.79     82.92 o 
 -12   2  12       18.58      217.20    109.00 o 
 -10   2  12      485.44      457.55     74.55 o 
  -8   2  12      408.61      396.01     25.59 o 
  -6   2  12      135.19      104.61    139.25 o 
  -4   2  12        2.93       15.77     47.83 o 
  -2   2  12        4.33       24.35    118.87 o 
   0   2  12        9.39       15.09     82.47 o 
   2   2  12        7.87        0.00     33.83 o 
   4   2  12        4.58       84.66     78.66 o 
   6   2  12       81.31       71.34     66.31 o 
   8   2  12        4.25       42.33     66.68 o 
 -29   3  12      174.50      154.27     45.44 o 
 -27   3  12      110.81      214.12     75.94 o 
 -25   3  12       54.29      107.87     94.51 o 
 -23   3  12      205.65      230.54     63.57 o 
 -21   3  12      834.10     1170.76    106.58 o 
 -19   3  12      154.13      236.18     59.37 o 
 -17   3  12       18.54      100.19    146.48 o 
 -15   3  12      766.35      948.92     65.60 o 
 -13   3  12       30.11       24.60     26.23 o 
 -11   3  12       78.32      123.27     39.51 o 
  -9   3  12      751.34      732.13    126.43 o 
  -7   3  12        7.83       11.16      8.92 o 
  -5   3  12      503.62      505.35     41.89 o 
  -3   3  12      631.16      549.15     57.53 o 
  -1   3  12      277.47      396.73     99.45 o 
   1   3  12       21.55       70.18     77.07 o 
   3   3  12       17.25       18.92     24.07 o 
   5   3  12       62.06       85.98     63.43 o 
   7   3  12      805.98      777.18    163.35 o 
   9   3  12      144.05      242.40     85.50 o 
 -28   4  12        6.10       31.53     76.32 o 
 -26   4  12        1.16       20.48    137.10 o 
 -24   4  12       57.72       90.10     48.05 o 
 -22   4  12      127.27      256.18    126.38 o 
 -20   4  12      458.09      438.24    116.84 o 
 -18   4  12       70.85      151.31     55.87 o 
 -16   4  12       42.51      103.55    125.96 o 
 -14   4  12      579.24      608.50     86.06 o 
 -12   4  12      227.82      408.82    152.84 o 
 -10   4  12      631.45      567.24     45.45 o 
  -8   4  12      565.56      540.04     37.20 o 
  -6   4  12      585.00      587.48     84.57 o 
  -4   4  12       51.13      121.20     48.94 o 
  -2   4  12        1.00       26.31     72.88 o 
   0   4  12       82.39      121.36     52.70 o 
   2   4  12      281.25      249.43     50.25 o 
   4   4  12        2.16        0.00     40.34 o 
   6   4  12      486.83      518.19     67.54 o 
   8   4  12        1.38       24.68     66.16 o 
 -27   5  12        1.76       11.94     46.21 o 
 -25   5  12        5.35       12.49     17.31 o 
 -23   5  12      232.05      322.48     51.78 o 
 -21   5  12      268.80      324.40    155.62 o 
 -19   5  12       18.53       32.86     80.89 o 
 -17   5  12       51.98       88.41     40.54 o 
 -15   5  12        1.80       21.42     35.77 o 
 -13   5  12       72.85      251.21    150.43 o 
 -11   5  12      235.91      634.43    107.41 o 
  -9   5  12      217.77      244.80     69.06 o 
  -7   5  12      121.17      164.81     57.61 o 
  -5   5  12        0.58       44.90     29.00 o 
  -3   5  12      402.84      482.96     52.74 o 
  -1   5  12     1229.94     1203.54     93.61 o 
   1   5  12      110.11      132.36     64.35 o 
   3   5  12        0.00       13.42     37.45 o 
   5   5  12        9.18       35.00     51.80 o 
   7   5  12       13.18       14.57     19.56 o 
 -26   6  12       65.48       73.26     30.86 o 
 -24   6  12      113.93      157.03     94.37 o 
 -22   6  12       17.16       23.43     34.35 o 
 -20   6  12        2.68        9.64     66.65 o 
 -18   6  12       26.98       33.53     49.29 o 
 -16   6  12        0.05       14.85     86.97 o 
 -14   6  12      430.53      405.54     34.58 o 
 -12   6  12      175.94      189.37     32.25 o 
 -10   6  12       59.88       59.50    104.21 o 
  -8   6  12       33.28       59.65     28.27 o 
  -6   6  12     1631.89     1275.37    113.83 o 
  -4   6  12     1031.98      874.04     87.72 o 
  -2   6  12      804.00      763.42     66.61 o 
   0   6  12       14.48      119.58     37.90 o 
   2   6  12      223.71      210.83      8.83 o 
   4   6  12      137.18      210.72     69.67 o 
   6   6  12      129.19      161.41     48.35 o 
 -25   7  12       64.38       92.48     47.21 o 
 -23   7  12      150.58      197.54     41.33 o 
 -21   7  12       82.35      185.97    137.47 o 
 -19   7  12      287.60      386.00    153.89 o 
 -17   7  12       71.64       58.00    114.73 o 
 -15   7  12      231.56      223.52     82.58 o 
 -13   7  12      209.12      252.78     46.27 o 
 -11   7  12      565.12      572.08     90.22 o 
  -9   7  12      503.75      604.99     80.64 o 
  -7   7  12        7.16        1.11     26.49 o 
  -5   7  12      142.35      118.48     88.87 o 
  -3   7  12      499.94      456.25     44.04 o 
  -1   7  12       66.76      188.02    125.31 o 
   1   7  12      689.98      626.84     37.47 o 
   3   7  12      931.49      844.57     27.19 o 
   5   7  12      211.29      254.31     42.62 o 
 -24   8  12       25.91       44.74     77.73 o 
 -22   8  12      144.16      345.42    145.99 o 
 -20   8  12       26.38      109.01    119.30 o 
 -18   8  12       53.94       94.67    108.04 o 
 -16   8  12       35.37       50.20     63.16 o 
 -14   8  12      112.34      257.50    109.36 o 
 -12   8  12        0.00        4.36    152.79 o 
 -10   8  12      260.16      349.29     73.78 o 
  -8   8  12      379.37      362.65     26.67 o 
  -6   8  12      384.40      425.65     72.91 o 
  -4   8  12        0.32        0.00     90.43 o 
  -2   8  12      499.58      486.61     41.56 o 
   0   8  12       83.97       95.73     60.35 o 
   2   8  12       32.62       86.07    145.77 o 
   4   8  12       65.60       89.92     74.99 o 
 -21   9  12       10.64       67.83     27.08 o 
 -19   9  12       22.68       52.16     88.37 o 
 -17   9  12       67.84      132.74    100.60 o 
 -15   9  12       20.11       78.60     38.63 o 
 -13   9  12        3.57        2.35      9.60 o 
 -11   9  12        1.30        0.00     86.69 o 
  -9   9  12       36.39       33.62     85.04 o 
  -7   9  12        2.60        2.73      7.15 o 
  -5   9  12        5.61        2.81     14.76 o 
  -3   9  12       55.07       66.05     99.43 o 
  -1   9  12        7.78       23.99    159.92 o 
   1   9  12      730.12      621.20     20.15 o 
 -20  10  12      331.79      242.40     38.61 o 
 -18  10  12      222.14      485.09    182.99 o 
 -16  10  12       63.59       59.87     40.63 o 
 -14  10  12       52.74      100.80     52.30 o 
 -12  10  12       90.06       73.11     10.55 o 
 -10  10  12        5.34       14.42     86.90 o 
  -8  10  12      185.15      171.91     26.02 o 
  -6  10  12       23.80       27.60     36.57 o 
  -4  10  12       25.68       79.49     95.66 o 
  -2  10  12        2.83        1.68      9.30 o 
   0  10  12        5.64       22.68     61.78 o 
 -17  11  12        2.34        0.00     88.50 o 
 -15  11  12      154.05      135.81     44.19 o 
 -13  11  12       65.87       73.15     61.07 o 
 -11  11  12       88.68      102.23     73.77 o 
  -9  11  12        5.65       32.34     35.55 o 
  -7  11  12      252.15      305.64     66.08 o 
  -5  11  12       31.64       65.99     93.59 o 
  -3  11  12      165.60      200.63     55.25 o 
 -27   1  13        0.01        0.00      6.41 o 
 -25   1  13      178.44      187.49     38.15 o 
 -23   1  13       32.32       40.68     62.81 o 
 -21   1  13        0.31        8.79     97.90 o 
 -19   1  13        0.70        7.60     56.48 o 
 -17   1  13      253.21      220.64      9.81 o 
 -15   1  13      284.22      364.17     54.43 o 
 -13   1  13      480.87      418.93     49.34 o 
 -11   1  13       26.89       73.41     54.39 o 
  -9   1  13      808.44      867.29     58.51 o 
  -7   1  13       21.51       32.22    113.86 o 
  -5   1  13       31.11       25.46    169.38 o 
  -3   1  13      124.70      140.49    109.97 o 
  -1   1  13      593.75      555.88     85.60 o 
   1   1  13       54.04       54.79     92.49 o 
   3   1  13        0.19        0.00    164.99 o 
   5   1  13       15.88       13.65     69.37 o 
 -26   2  13        4.21       29.78     65.13 o 
 -24   2  13      157.51      222.58     52.30 o 
 -22   2  13       28.84       96.74     69.01 o 
 -20   2  13       13.20       30.86     64.91 o 
 -18   2  13      214.69      264.25    109.49 o 
 -16   2  13        8.82       35.67    122.51 o 
 -14   2  13      542.87      462.78     54.71 o 
 -12   2  13      105.38      132.22    100.87 o 
 -10   2  13      100.71      323.32    138.90 o 
  -8   2  13       16.39       84.56     51.18 o 
  -6   2  13      921.03     1081.58     90.26 o 
  -4   2  13        7.38       13.94     75.18 o 
  -2   2  13       14.24       23.56     55.30 o 
   0   2  13       50.42       46.24     26.70 o 
   2   2  13       40.49       39.39      1.85 o 
   4   2  13       16.14       15.57     26.31 o 
 -25   3  13       37.80       72.81     50.53 o 
 -23   3  13        0.22       76.48     35.81 o 
 -21   3  13       31.67      116.38    126.50 o 
 -19   3  13        1.64        0.00     31.95 o 
 -17   3  13        0.91        0.00    156.11 o 
 -15   3  13       26.96       71.03    138.33 o 
 -13   3  13        0.04        0.00    112.90 o 
 -11   3  13     1070.08      882.32     61.72 o 
  -9   3  13      707.49      770.84    248.75 o 
  -7   3  13       16.84       39.63    138.08 o 
  -5   3  13      128.88      142.29     12.69 o 
  -3   3  13        3.98       26.14     80.85 o 
  -1   3  13       19.92       50.82     12.06 o 
   1   3  13       13.95       12.98     94.10 o 
   3   3  13       39.89       54.65     91.43 o 
 -24   4  13        1.16        0.00     11.43 o 
 -22   4  13        0.25        0.00    151.74 o 
 -20   4  13        0.22        0.00     24.66 o 
 -18   4  13      123.87      131.81     72.89 o 
 -16   4  13       57.98       69.49     61.80 o 
 -14   4  13      167.88      257.30     90.56 o 
 -12   4  13      467.90      510.40     69.22 o 
 -10   4  13       47.04      128.72    217.42 o 
  -8   4  13       15.05       34.31     23.57 o 
  -6   4  13      178.30      305.91     99.70 o 
  -4   4  13       29.29       26.47     55.61 o 
  -2   4  13      372.89      370.41     31.89 o 
   0   4  13      100.03       93.56     21.57 o 
   2   4  13        1.77       10.59     20.92 o 
 -23   5  13       67.65       95.25     22.80 o 
 -21   5  13       53.40       58.49     25.15 o 
 -19   5  13       42.04       73.20     57.51 o 
 -17   5  13       73.61       62.97     44.07 o 
 -15   5  13       26.49       26.84     40.80 o 
 -13   5  13        1.90        2.63     31.28 o 
 -11   5  13       20.63        8.26     25.00 o 
  -9   5  13      211.67      236.71    103.26 o 
  -7   5  13      146.34      183.98     57.37 o 
  -5   5  13       33.41      112.08     44.39 o 
  -3   5  13       18.78       15.44     19.85 o 
  -1   5  13      114.44      106.56    117.89 o 
   1   5  13        9.58       32.86     95.70 o 
   3   5  13       21.01       12.41     15.44 o 
 -22   6  13        0.28       14.43     76.45 o 
 -20   6  13       24.13       30.06     64.98 o 
 -18   6  13        3.92       26.65     87.45 o 
 -16   6  13       24.75      134.71    111.93 o 
 -14   6  13      143.85      182.85     31.14 o 
 -12   6  13       42.91      104.58    120.66 o 
 -10   6  13      302.95      306.18     62.64 o 
  -8   6  13      124.24      168.08     55.67 o 
  -6   6  13      248.76      255.63     34.89 o 
  -4   6  13       75.03      231.53    119.11 o 
  -2   6  13      114.74       82.60     22.27 o 
   0   6  13       37.55       62.80     51.02 o 
 -21   7  13      141.08      171.54     21.09 o 
 -19   7  13       73.40      151.16    106.09 o 
 -17   7  13        1.72       20.34    105.26 o 
 -15   7  13       92.96       88.48     34.61 o 
 -13   7  13       30.19       58.70     21.60 o 
 -11   7  13       23.47        8.68     58.87 o 
  -9   7  13       19.90      134.52     63.46 o 
  -7   7  13       37.67      153.16     62.13 o 
  -5   7  13      311.70      277.99     26.50 o 
  -3   7  13        5.32       93.67    137.78 o 
  -1   7  13      352.58      400.20     52.21 o 
 -20   8  13       24.90       41.17     33.73 o 
 -18   8  13        0.06        0.00     11.79 o 
 -16   8  13        3.51        0.00     56.62 o 
 -14   8  13       38.34       88.31     85.79 o 
 -12   8  13       57.60      176.41    155.36 o 
 -10   8  13       50.14       85.93     73.24 o 
  -8   8  13      287.60      280.63     26.13 o 
  -6   8  13       78.04      213.06     88.99 o 
  -4   8  13       85.08      195.65     89.62 o 
  -2   8  13      112.58      166.63    105.02 o 
 -17   9  13       17.71       71.49    110.57 o 
 -15   9  13       21.70       62.90    101.36 o 
 -13   9  13        7.79        0.12     27.29 o 
 -11   9  13      153.59      191.77     60.64 o 
  -9   9  13        4.99       71.10     85.91 o 
  -7   9  13      516.77      495.02     35.83 o 
  -5   9  13       34.76       99.42     41.53 o 
 -22   0  14        1.29        4.34    215.56 o 
 -20   0  14       50.48       95.22    207.18 o 
 -18   0  14       99.09      115.07     14.58 o 
 -16   0  14      309.62      264.87     56.14 o 
 -14   0  14      662.42      692.27    134.61 o 
 -12   0  14      116.72       89.95    223.93 o 
 -10   0  14      109.38       99.56    121.27 o 
  -8   0  14       13.34       47.76     83.43 o 
  -6   0  14       36.85       48.38    120.03 o 
  -4   0  14      695.12      675.21    132.44 o 
  -2   0  14      385.30      422.74    117.86 o 
 -23   1  14       16.66       25.55     59.08 o 
 -21   1  14       79.23       85.45     39.86 o 
 -19   1  14        0.11        0.00    195.09 o 
 -17   1  14      126.57      116.43     61.68 o 
 -15   1  14      149.71      153.78    111.72 o 
 -13   1  14        3.47        0.00     49.58 o 
 -11   1  14       60.01      136.54    129.72 o 
  -9   1  14      286.50      262.94      5.21 o 
  -7   1  14      804.81      844.34    128.55 o 
  -5   1  14      171.51      160.82     42.58 o 
  -3   1  14       23.14      137.64    103.42 o 
  -1   1  14       29.80       22.33     31.45 o 
 -22   2  14       26.84       13.65     98.32 o 
 -20   2  14        6.46        6.82     26.67 o 
 -18   2  14       46.30       27.29    224.55 o 
 -16   2  14      452.57      472.68    137.09 o 
 -14   2  14        8.20       24.81    131.51 o 
 -12   2  14       83.75      106.84     78.25 o 
 -10   2  14      131.39      106.51     27.92 o 
  -8   2  14       58.88       47.78     71.52 o 
  -6   2  14        0.54        0.00     61.33 o 
  -4   2  14        2.30        1.08     63.02 o 
  -2   2  14       63.47       80.06    115.11 o 
 -21   3  14        9.42       87.46    109.49 o 
 -19   3  14        8.26        0.00     56.14 o 
 -17   3  14        8.49       22.02     56.45 o 
 -15   3  14      136.24      147.63     51.80 o 
 -13   3  14       53.82      111.04     39.39 o 
 -11   3  14      145.55      150.74     88.39 o 
  -9   3  14      137.64      159.25    145.45 o 
  -7   3  14       11.70       39.96     33.28 o 
  -5   3  14        7.10       20.92     84.21 o 
  -3   3  14        0.88        0.00     85.93 o 
 -20   4  14        0.32        0.00    210.29 o 
 -18   4  14       98.02      126.54     26.67 o 
 -16   4  14       17.12      214.94    234.48 o 
 -14   4  14       55.49       73.20    119.10 o 
 -12   4  14      125.72      278.21    206.56 o 
 -10   4  14       42.48      180.82    206.56 o 
  -8   4  14        4.77        0.62     20.16 o 
  -6   4  14        7.50      107.05     96.88 o 
  -4   4  14      160.78      261.29    149.19 o 
 -19   5  14      111.95       98.91     16.68 o 
 -17   5  14      105.89       99.11     37.53 o 
 -13   5  14        0.29        0.00    163.14 o 
 -11   5  14       43.98      172.76    221.45 o 
  -9   5  14      590.67      547.74    164.38 o 
  -7   5  14       24.82       48.69    207.18 o 
  -5   5  14       87.47       67.30     26.67 o 
 -16   6  14        4.67       20.90     42.71 o 
 -14   6  14        8.82        4.96    119.72 o 
 -12   6  14       44.95       64.75     75.06 o 
 -10   6  14       82.81      119.10    155.70 o 
  -8   6  14       20.05       36.29    109.18 o 
                                                 
